# Supplementary material for: Genomic Sequencing and Characterization of Two Auricularia Species from the Qinling Region: Insights into Evolutionary Dynamics and Secondary Metabolite Potential
Source: J Fungi (Basel). 2025 May 20;11(5):395. doi: 10.3390/jof11050395 (PMC12113221; doi:10.3390/jof11050395)
Supplement: Supplementary file 1 [file jof-11-00395-s001.zip]

Archive with 4 entries (4 files):
- Dataset S1_The SNP values of M12 and M13.xlsx
- Dataset S2_CYP450.xlsx
- Dataset S3_CAZYmes.xlsx
- Supplemental Material.pdf
