# Supplementary material for: Genomic Sequencing and Characterization of Two Auricularia Species from the Qinling Region: Insights into Evolutionary Dynamics and Secondary Metabolite Potential
Source: J Fungi (Basel). 2025 May 20;11(5):395. doi: 10.3390/jof11050395 (PMC12113221; doi:10.3390/jof11050395)
Supplement: Supplementary file 1 [file jof-11-00395-s001.zip › Dataset S1_The SNP values of M12 and M13.xlsx]

## Sheet: M12
The SNP values and intervals of each chromosome of M12
Chr1		Chr2		Chr3		Chr4		Chr5		Chr6		Chr7		Chr8		Chr9		Chr10		Chr11		Chr12		Ctg1		Ctg2		Ctg4		Ctg5		Ctg6		Ctg7		Ctg8		Ctg9		Ctg10		Ctg11		Ctg12
location	number	location	number	location	number	location	number	location	number	location	number	location	number	location	number	location	number	location	number	location	number	location	number	location	number	location	number	location	number	location	number	location	number	location	number	location	number	location	number	location	number	location	number	location	number
10000	0	10000	0	10000	399	10000	228	10000	2	10000	8	10000	11	10000	1	10000	2	10000	309	10000	0	10000	1	10000	1	10000	1	10000	13	10000	0	10000	1	10000	68	10000	0	10000	8	10000	30	10000	0	10000	0
20000	10	20000	0	20000	319	20000	86	20000	0	20000	154	20000	4	20000	1	20000	159	20000	173	20000	132	20000	22	20000	1	20000	8	20000	10	20000	0	20000	150	20000	139	20000	62	20000	155	20000	0	20000	13	20000	0
30000	11	30000	0	30000	203	30000	184	30000	0	30000	272	30000	0	30000	0	30000	240	30000	383	30000	256	30000	2	30000	0	30000	0			30000	13	30000	127	30000	185	30000	121	30000	0	30000	110			30000	0
40000	8	40000	20	40000	125	40000	318	40000	0	40000	189	40000	0	40000	0	40000	214	40000	344	40000	245	40000	19	40000	0	40000	13			40000	0	40000	4	40000	11	40000	0	40000	0	40000	0			40000	0
50000	0	50000	9	50000	290	50000	141	50000	0	50000	48	50000	0	50000	1	50000	83	50000	242	50000	317	50000	1	50000	92	50000	0			50000	0	50000	0	50000	22	50000	0	50000	0	50000	0			50000	0
60000	0	60000	133	60000	206	60000	285	60000	2	60000	195	60000	0	60000	48	60000	43	60000	232	60000	219	60000	5	60000	22	60000	0			60000	0	60000	5	60000	0	60000	13	60000	31	60000	132			60000	0
70000	0	70000	347	70000	224	70000	110	70000	1	70000	197	70000	0	70000	304	70000	81	70000	45	70000	290	70000	0			70000	0			70000	31	70000	0	70000	0	70000	7			70000	130			70000	152
80000	0	80000	339	80000	188	80000	179	80000	315	80000	249	80000	10	80000	419	80000	45	80000	1	80000	72	80000	12			80000	0					80000	28	80000	50									80000	89
90000	0	90000	51	90000	242	90000	236	90000	100	90000	297	90000	117	90000	252	90000	215	90000	211	90000	91	90000	64			90000	97
100000	0	100000	9	100000	303	100000	127	100000	92	100000	130	100000	0	100000	260	100000	143	100000	189	100000	142	100000	50			100000	12
110000	0	110000	227	110000	369	110000	113	110000	49	110000	243	110000	26	110000	256	110000	8	110000	316	110000	265	110000	27
120000	0	120000	62	120000	301	120000	184	120000	292	120000	381	120000	29	120000	186	120000	20	120000	378	120000	187	120000	6
130000	0	130000	232	130000	265	130000	218	130000	252	130000	329	130000	81	130000	146	130000	13	130000	90	130000	218	130000	48
140000	0	140000	147	140000	142	140000	229	140000	198	140000	206	140000	8	140000	41	140000	201	140000	5	140000	347	140000	30
150000	0	150000	123	150000	207	150000	100	150000	52	150000	214	150000	10	150000	129	150000	103	150000	12	150000	268	150000	45
160000	0	160000	47	160000	310	160000	44	160000	135	160000	268	160000	8	160000	355	160000	75	160000	8	160000	158	160000	23
170000	0	170000	4	170000	153	170000	22	170000	160	170000	292	170000	21	170000	254	170000	17	170000	14	170000	256	170000	39
180000	0	180000	113	180000	241	180000	20	180000	228	180000	242	180000	0	180000	187	180000	199	180000	124	180000	132	180000	9
190000	0	190000	0	190000	131	190000	23	190000	268	190000	234	190000	12	190000	304	190000	175	190000	337	190000	89	190000	23
200000	0	200000	1	200000	343	200000	14	200000	9	200000	56	200000	77	200000	268	200000	52	200000	237	200000	94	200000	12
210000	0	210000	9	210000	227	210000	40	210000	232	210000	148	210000	13	210000	270	210000	199	210000	116	210000	0	210000	0
220000	0	220000	158	220000	97	220000	150	220000	278	220000	222	220000	51	220000	237	220000	96	220000	254	220000	185	220000	1
230000	17	230000	249	230000	82	230000	63	230000	188	230000	157	230000	4	230000	47	230000	100	230000	226	230000	6	230000	0
240000	0	240000	267	240000	264	240000	19	240000	81	240000	232	240000	20	240000	231	240000	152	240000	72	240000	141	240000	0
250000	0	250000	199	250000	306	250000	77	250000	169	250000	191	250000	16	250000	109	250000	143	250000	320	250000	60	250000	4
260000	13	260000	158	260000	200	260000	77	260000	125	260000	262	260000	8	260000	2	260000	51	260000	107	260000	285	260000	1
270000	0	270000	210	270000	79	270000	2	270000	10	270000	254	270000	1	270000	5	270000	56	270000	0	270000	94	270000	72
280000	182	280000	129	280000	0	280000	5	280000	40	280000	148	280000	76	280000	71	280000	78	280000	0	280000	44	280000	0
290000	79	290000	267	290000	3	290000	12	290000	167	290000	271	290000	142	290000	204	290000	225	290000	0	290000	212	290000	0
300000	0	300000	193	300000	17	300000	5	300000	170	300000	257	300000	3	300000	318	300000	291	300000	10	300000	111	300000	11
310000	0	310000	74	310000	45	310000	4	310000	15	310000	222	310000	4	310000	186	310000	238	310000	179	310000	308	310000	0
320000	0	320000	310	320000	369	320000	3	320000	31	320000	287	320000	0	320000	206	320000	88	320000	136	320000	175	320000	82
330000	0	330000	341	330000	289	330000	5	330000	132	330000	259	330000	0	330000	300	330000	22	330000	135	330000	189	330000	39
340000	0	340000	213	340000	206	340000	40	340000	218	340000	303	340000	171	340000	94	340000	131	340000	206	340000	127	340000	0
350000	0	350000	123	350000	158	350000	8	350000	276	350000	43	350000	105	350000	69	350000	258	350000	357	350000	170	350000	0
360000	0	360000	210	360000	3	360000	9	360000	192	360000	282	360000	0	360000	86	360000	198	360000	191	360000	27	360000	0
370000	0	370000	98	370000	35	370000	81	370000	22	370000	136	370000	11	370000	182	370000	391	370000	331	370000	129	370000	9
380000	7	380000	0	380000	1	380000	4	380000	12	380000	137	380000	0	380000	29	380000	80	380000	75	380000	64	380000	0
390000	0	390000	0	390000	2	390000	6	390000	43	390000	158	390000	47	390000	131	390000	145	390000	177	390000	59	390000	74
400000	0	400000	29	400000	102	400000	5	400000	137	400000	259	400000	301	400000	146	400000	94	400000	157	400000	1	400000	222
410000	12	410000	173	410000	203	410000	6	410000	238	410000	151	410000	278	410000	153	410000	263	410000	24	410000	0	410000	5
420000	104	420000	139	420000	240	420000	18	420000	278	420000	168	420000	0	420000	309	420000	120	420000	22	420000	0	420000	2
430000	29	430000	134	430000	334	430000	5	430000	211	430000	117	430000	0	430000	241	430000	125	430000	7	430000	28	430000	0
440000	0	440000	123	440000	183	440000	0	440000	143	440000	240	440000	5	440000	251	440000	88	440000	0	440000	40	440000	38
450000	135	450000	210	450000	42	450000	2	450000	255	450000	58	450000	25	450000	157	450000	170	450000	68	450000	167	450000	2
460000	39	460000	56	460000	113	460000	36	460000	155	460000	108	460000	0	460000	267	460000	141	460000	343	460000	251	460000	31
470000	128	470000	68	470000	176	470000	159	470000	82	470000	222	470000	0	470000	263	470000	193	470000	102	470000	292	470000	36
480000	0	480000	237	480000	91	480000	142	480000	160	480000	208	480000	0	480000	275	480000	232	480000	207	480000	113	480000	46
490000	0	490000	153	490000	50	490000	44	490000	216	490000	223	490000	3	490000	186	490000	93	490000	71	490000	126	490000	0
500000	0	500000	9	500000	286	500000	21	500000	252	500000	89	500000	22	500000	239	500000	52	500000	62	500000	24	500000	0
510000	12	510000	13	510000	100	510000	136	510000	284	510000	82	510000	12	510000	223	510000	89	510000	37	510000	250	510000	7
520000	0	520000	198	520000	237	520000	139	520000	167	520000	137	520000	52	520000	337	520000	214	520000	80	520000	214	520000	19
530000	0	530000	191	530000	129	530000	132	530000	450	530000	187	530000	1	530000	297	530000	152	530000	30	530000	194	530000	0
540000	0	540000	18	540000	30	540000	7	540000	222	540000	243	540000	0	540000	188	540000	333	540000	14	540000	69	540000	0
550000	27	550000	4	550000	141	550000	233	550000	161	550000	313	550000	0	550000	308	550000	14	550000	20	550000	228	550000	5
560000	23	560000	47	560000	281	560000	60	560000	154	560000	338	560000	0	560000	246	560000	0	560000	30	560000	0	560000	0
570000	55	570000	0	570000	77	570000	5	570000	367	570000	113	570000	0	570000	92	570000	296	570000	11	570000	59	570000	0
580000	169	580000	99	580000	9	580000	105	580000	320	580000	137	580000	0	580000	53	580000	41	580000	209	580000	278	580000	0
590000	2	590000	151	590000	0	590000	261	590000	294	590000	108	590000	24	590000	109	590000	101	590000	99	590000	208	590000	0
600000	91	600000	236	600000	0	600000	166	600000	227	600000	138	600000	3	600000	196	600000	153	600000	128	600000	250	600000	0
610000	80	610000	226	610000	203	610000	188	610000	200	610000	156	610000	9	610000	55	610000	85	610000	81	610000	122	610000	0
620000	181	620000	186	620000	256	620000	224	620000	209	620000	136	620000	0	620000	138	620000	104	620000	249	620000	194	620000	0
630000	54	630000	166	630000	175	630000	177	630000	223	630000	121	630000	6	630000	87	630000	158	630000	91	630000	152	630000	5
640000	6	640000	270	640000	73	640000	244	640000	278	640000	221	640000	0	640000	237	640000	153	640000	252	640000	216	640000	157
650000	0	650000	305	650000	316	650000	199	650000	151	650000	221	650000	1	650000	287	650000	243	650000	31	650000	359	650000	72
660000	12	660000	174	660000	378	660000	304	660000	38	660000	229	660000	95	660000	181	660000	120	660000	82	660000	211	660000	8
670000	146	670000	142	670000	546	670000	294	670000	89	670000	274	670000	26	670000	225	670000	86	670000	158	670000	361	670000	3
680000	21	680000	399	680000	211	680000	168	680000	221	680000	156	680000	0	680000	84	680000	99	680000	184	680000	347	680000	5
690000	54	690000	298	690000	302	690000	25	690000	195	690000	197	690000	0	690000	45	690000	43	690000	153	690000	148	690000	0
700000	208	700000	61	700000	215	700000	72	700000	187	700000	260	700000	139	700000	246	700000	151	700000	98	700000	81	700000	38
710000	221	710000	231	710000	394	710000	215	710000	197	710000	191	710000	165	710000	234	710000	164	710000	135	710000	55	710000	11
720000	203	720000	418	720000	165	720000	1	720000	326	720000	236	720000	0	720000	381	720000	269	720000	72	720000	133	720000	0
730000	18	730000	221	730000	235	730000	2	730000	289	730000	160	730000	27	730000	411	730000	244	730000	381	730000	183	730000	0
740000	0	740000	135	740000	202	740000	0	740000	189	740000	143	740000	25	740000	183	740000	25	740000	184	740000	28	740000	0
750000	89	750000	168	750000	89	750000	0	750000	374	750000	187	750000	13	750000	134	750000	130	750000	47	750000	28	750000	0
760000	0	760000	183	760000	185	760000	70	760000	308	760000	74	760000	3	760000	13	760000	182	760000	1	760000	214	760000	0
770000	0	770000	242	770000	30	770000	30	770000	206	770000	68	770000	176	770000	151	770000	184	770000	1	770000	43	770000	0
780000	0	780000	220	780000	169	780000	22	780000	283	780000	28	780000	112	780000	271	780000	106	780000	0	780000	154	780000	0
790000	0	790000	119	790000	53	790000	131	790000	284	790000	68	790000	50	790000	281	790000	103	790000	104	790000	137	790000	3
800000	3	800000	363	800000	1	800000	247	800000	193	800000	15	800000	41	800000	215	800000	99	800000	207	800000	180	800000	15
810000	0	810000	170	810000	22	810000	173	810000	211	810000	37	810000	0	810000	157	810000	198	810000	371	810000	186	810000	44
820000	0	820000	246	820000	89	820000	104	820000	363	820000	56	820000	46	820000	65	820000	140	820000	140	820000	125	820000	66
830000	0	830000	307	830000	0	830000	152	830000	148	830000	83	830000	59	830000	100	830000	173	830000	77	830000	228	830000	46
840000	0	840000	206	840000	211	840000	93	840000	37	840000	3	840000	207	840000	67	840000	99	840000	168	840000	285	840000	195
850000	0	850000	213	850000	168	850000	42	850000	17	850000	38	850000	0	850000	214	850000	193	850000	198	850000	278	850000	86
860000	0	860000	176	860000	149	860000	0	860000	231	860000	86	860000	0	860000	104	860000	136	860000	252	860000	168	860000	1
870000	32	870000	155	870000	45	870000	37	870000	274	870000	68	870000	0	870000	15	870000	111	870000	242	870000	349	870000	0
880000	142	880000	281	880000	213	880000	122	880000	312	880000	168	880000	2	880000	29	880000	253	880000	263	880000	222	880000	0
890000	162	890000	190	890000	201	890000	210	890000	101	890000	195	890000	18	890000	262	890000	97	890000	299	890000	253	890000	0
900000	91	900000	303	900000	172	900000	151	900000	248	900000	75	900000	0	900000	258	900000	121	900000	350	900000	144	900000	0
910000	0	910000	71	910000	259	910000	245	910000	163	910000	140	910000	0	910000	125	910000	168	910000	279	910000	174	910000	0
920000	20	920000	2	920000	232	920000	138	920000	68	920000	252	920000	0	920000	280	920000	302	920000	228	920000	161	920000	0
930000	0	930000	163	930000	181	930000	145	930000	256	930000	199	930000	0	930000	312	930000	171	930000	287	930000	298	930000	0
940000	1	940000	167	940000	179	940000	199	940000	123	940000	216	940000	0	940000	269	940000	119	940000	92	940000	196	940000	0
950000	0	950000	228	950000	148	950000	154	950000	266	950000	361	950000	0	950000	119	950000	143	950000	190	950000	200	950000	0
960000	0	960000	274	960000	166	960000	160	960000	130	960000	183	960000	0	960000	84	960000	119	960000	175	960000	239	960000	0
970000	0	970000	143	970000	125	970000	258	970000	108	970000	282	970000	0	970000	248	970000	142	970000	299	970000	176	970000	0
980000	0	980000	98	980000	199	980000	120	980000	177	980000	373	980000	1	980000	199	980000	221	980000	274	980000	67	980000	0
990000	0	990000	17	990000	167	990000	18	990000	118	990000	310	990000	0	990000	237	990000	513	990000	304	990000	174	990000	38
1000000	0	1000000	12	1000000	185	1000000	40	1000000	239	1000000	213	1000000	0	1000000	121	1000000	224	1000000	282	1000000	219	1000000	0
1010000	0	1010000	21	1010000	171	1010000	47	1010000	279	1010000	227	1010000	1	1010000	256	1010000	122	1010000	185	1010000	0	1010000	0
1020000	0	1020000	11	1020000	134	1020000	92	1020000	309	1020000	167	1020000	2	1020000	187	1020000	70	1020000	199	1020000	0	1020000	0
1030000	0	1030000	0	1030000	13	1030000	266	1030000	218	1030000	117	1030000	0	1030000	119	1030000	16	1030000	59	1030000	277	1030000	3
1040000	0	1040000	181	1040000	42	1040000	227	1040000	36	1040000	208	1040000	0	1040000	242	1040000	33	1040000	126	1040000	240	1040000	0
1050000	0	1050000	148	1050000	21	1050000	259	1050000	58	1050000	139	1050000	2	1050000	238	1050000	165	1050000	262	1050000	310	1050000	0
1060000	0	1060000	115	1060000	19	1060000	126	1060000	149	1060000	159	1060000	0	1060000	220	1060000	212	1060000	146	1060000	242	1060000	0
1070000	0	1070000	11	1070000	1	1070000	87	1070000	214	1070000	350	1070000	0	1070000	130	1070000	241	1070000	270	1070000	186	1070000	0
1080000	0	1080000	206	1080000	49	1080000	84	1080000	317	1080000	85	1080000	0	1080000	316	1080000	219	1080000	42	1080000	173	1080000	12
1090000	0	1090000	151	1090000	29	1090000	148	1090000	340	1090000	148	1090000	4	1090000	261	1090000	95	1090000	0	1090000	189	1090000	0
1100000	24	1100000	61	1100000	0	1100000	204	1100000	416	1100000	49	1100000	0	1100000	0	1100000	184	1100000	0	1100000	269	1100000	9
1110000	0	1110000	196	1110000	1	1110000	107	1110000	177	1110000	114	1110000	0	1110000	133	1110000	66	1110000	40	1110000	195	1110000	0
1120000	1	1120000	342	1120000	37	1120000	45	1120000	227	1120000	41	1120000	0	1120000	161	1120000	150	1120000	126	1120000	131	1120000	0
1130000	0	1130000	201	1130000	40	1130000	2	1130000	228	1130000	118	1130000	0	1130000	198	1130000	280	1130000	254	1130000	170	1130000	0
1140000	11	1140000	470	1140000	16	1140000	68	1140000	205	1140000	117	1140000	2	1140000	139	1140000	331	1140000	237	1140000	264	1140000	31
1150000	30	1150000	700	1150000	104	1150000	115	1150000	276	1150000	162	1150000	0	1150000	141	1150000	121	1150000	292	1150000	324	1150000	33
1160000	7	1160000	113	1160000	57	1160000	86	1160000	278	1160000	79	1160000	0	1160000	136	1160000	45	1160000	205	1160000	189	1160000	0
1170000	72	1170000	95	1170000	33	1170000	136	1170000	161	1170000	209	1170000	17	1170000	109	1170000	100	1170000	253	1170000	189	1170000	168
1180000	0	1180000	152	1180000	122	1180000	29	1180000	246	1180000	218	1180000	54	1180000	190	1180000	85	1180000	177	1180000	42	1180000	68
1190000	0	1190000	97	1190000	85	1190000	209	1190000	204	1190000	291	1190000	8	1190000	47	1190000	230	1190000	152	1190000	0	1190000	47
1200000	0	1200000	144	1200000	239	1200000	180	1200000	130	1200000	149	1200000	8	1200000	126	1200000	55	1200000	237	1200000	98	1200000	1
1210000	0	1210000	251	1210000	300	1210000	383	1210000	141	1210000	92	1210000	5	1210000	179	1210000	41	1210000	144	1210000	150	1210000	0
1220000	31	1220000	193	1220000	277	1220000	358	1220000	88	1220000	138	1220000	0	1220000	35	1220000	169	1220000	241	1220000	141	1220000	0
1230000	0	1230000	146	1230000	243	1230000	660	1230000	135	1230000	158	1230000	0	1230000	123	1230000	117	1230000	313	1230000	166	1230000	0
1240000	0	1240000	132	1240000	330	1240000	434	1240000	205	1240000	147	1240000	135	1240000	153	1240000	223	1240000	250	1240000	218	1240000	0
1250000	0	1250000	284	1250000	86	1250000	251	1250000	196	1250000	157	1250000	137	1250000	172	1250000	111	1250000	146	1250000	222	1250000	14
1260000	0	1260000	231	1260000	0	1260000	274	1260000	275	1260000	162	1260000	110	1260000	105	1260000	281	1260000	96	1260000	175	1260000	0
1270000	9	1270000	1	1270000	0	1270000	442	1270000	161	1270000	195	1270000	159	1270000	109	1270000	114	1270000	219	1270000	134	1270000	95
1280000	0	1280000	7	1280000	0	1280000	158	1280000	68	1280000	27	1280000	171	1280000	256	1280000	109	1280000	287	1280000	145	1280000	14
1290000	0	1290000	5	1290000	0	1290000	85	1290000	35	1290000	58	1290000	151	1290000	191	1290000	176	1290000	210	1290000	182	1290000	29
1300000	0	1300000	4	1300000	0	1300000	215	1300000	30	1300000	30	1300000	170	1300000	155	1300000	252	1300000	229	1300000	105	1300000	63
1310000	0	1310000	250	1310000	2	1310000	257	1310000	26	1310000	59	1310000	134	1310000	129	1310000	172	1310000	46	1310000	80	1310000	26
1320000	2	1320000	203	1320000	0	1320000	96	1320000	0	1320000	147	1320000	225	1320000	171	1320000	238	1320000	292	1320000	127	1320000	1
1330000	0	1330000	69	1330000	0	1330000	154	1330000	2	1330000	114	1330000	149	1330000	138	1330000	138	1330000	281	1330000	87	1330000	27
1340000	0	1340000	20	1340000	0	1340000	95	1340000	219	1340000	107	1340000	85	1340000	247	1340000	219	1340000	193	1340000	138	1340000	33
1350000	11	1350000	111	1350000	0	1350000	108	1350000	66	1350000	64	1350000	135	1350000	305	1350000	146	1350000	128	1350000	189	1350000	29
1360000	18	1360000	199	1360000	89	1360000	315	1360000	183	1360000	57	1360000	101	1360000	159	1360000	27	1360000	205	1360000	239	1360000	77
1370000	10	1370000	310	1370000	107	1370000	336	1370000	210	1370000	87	1370000	98	1370000	108	1370000	22	1370000	284	1370000	233	1370000	168
1380000	1	1380000	151	1380000	51	1380000	271	1380000	202	1380000	169	1380000	200	1380000	163	1380000	28	1380000	131	1380000	55	1380000	223
1390000	0	1390000	159	1390000	61	1390000	325	1390000	0	1390000	149	1390000	316	1390000	219	1390000	3	1390000	305	1390000	165	1390000	12
1400000	0	1400000	163	1400000	269	1400000	15	1400000	0	1400000	63	1400000	148	1400000	134	1400000	15	1400000	166	1400000	166	1400000	18
1410000	0	1410000	207	1410000	270	1410000	275	1410000	168	1410000	113	1410000	98	1410000	73	1410000	327	1410000	185	1410000	88	1410000	21
1420000	0	1420000	195	1420000	121	1420000	0	1420000	154	1420000	164	1420000	91	1420000	9	1420000	242	1420000	249	1420000	100	1420000	26
1430000	11	1430000	0	1430000	345	1430000	351	1430000	166	1430000	98	1430000	130	1430000	28	1430000	102	1430000	237	1430000	137	1430000	27
1440000	0	1440000	137	1440000	254	1440000	272	1440000	6	1440000	63	1440000	139	1440000	0	1440000	248	1440000	246	1440000	155	1440000	15
1450000	36	1450000	146	1450000	128	1450000	96	1450000	21	1450000	35	1450000	200	1450000	0	1450000	268	1450000	123	1450000	149	1450000	0
1460000	0	1460000	80	1460000	126	1460000	179	1460000	153	1460000	98	1460000	146	1460000	271	1460000	170	1460000	229	1460000	167	1460000	8
1470000	0	1470000	107	1470000	303	1470000	341	1470000	219	1470000	68	1470000	8	1470000	136	1470000	97	1470000	123	1470000	185	1470000	5
1480000	0	1480000	126	1480000	105	1480000	353	1480000	116	1480000	82	1480000	186	1480000	143	1480000	106	1480000	167	1480000	125	1480000	0
1490000	0	1490000	197	1490000	212	1490000	273	1490000	2	1490000	106	1490000	122	1490000	138	1490000	113	1490000	228	1490000	130	1490000	29
1500000	86	1500000	238	1500000	150	1500000	156	1500000	199	1500000	61	1500000	106	1500000	135	1500000	174	1500000	241	1500000	160	1500000	3
1510000	0	1510000	227	1510000	167	1510000	179	1510000	147	1510000	25	1510000	101	1510000	174	1510000	169	1510000	192	1510000	233	1510000	0
1520000	0	1520000	222	1520000	189	1520000	152	1520000	101	1520000	78	1520000	91	1520000	117	1520000	275	1520000	197	1520000	107	1520000	0
1530000	0	1530000	118	1530000	153	1530000	163	1530000	144	1530000	59	1530000	49	1530000	193	1530000	142	1530000	166	1530000	231	1530000	0
1540000	0	1540000	67	1540000	92	1540000	307	1540000	157	1540000	93	1540000	165	1540000	199	1540000	159	1540000	138	1540000	183	1540000	58
1550000	54	1550000	169	1550000	160	1550000	299	1550000	134	1550000	77	1550000	74	1550000	137	1550000	188	1550000	43	1550000	149	1550000	0
1560000	0	1560000	162	1560000	159	1560000	188	1560000	159	1560000	111	1560000	104	1560000	86	1560000	146	1560000	52	1560000	152	1560000	0
1570000	0	1570000	166	1570000	216	1570000	50	1570000	127	1570000	103	1570000	151	1570000	141	1570000	29	1570000	55	1570000	124	1570000	1
1580000	13	1580000	111	1580000	239	1580000	70	1580000	127	1580000	82	1580000	105	1580000	137	1580000	158	1580000	126	1580000	48	1580000	0
1590000	0	1590000	63	1590000	311	1590000	199	1590000	168	1590000	140	1590000	71	1590000	130	1590000	118	1590000	108	1590000	189	1590000	0
1600000	0	1600000	25	1600000	183	1600000	256	1600000	134	1600000	103	1600000	81	1600000	135	1600000	126	1600000	5	1600000	91	1600000	9
1610000	0	1610000	0	1610000	189	1610000	330	1610000	165	1610000	138	1610000	99	1610000	134	1610000	188	1610000	0	1610000	87	1610000	0
1620000	0	1620000	48	1620000	157	1620000	439	1620000	87	1620000	142	1620000	89	1620000	99	1620000	284	1620000	1	1620000	156	1620000	30
1630000	0	1630000	193	1630000	225	1630000	211	1630000	78	1630000	107	1630000	102	1630000	23	1630000	173	1630000	0	1630000	173	1630000	0
1640000	0	1640000	157	1640000	191	1640000	319	1640000	131	1640000	112	1640000	123	1640000	120	1640000	277	1640000	6	1640000	51	1640000	0
1650000	1	1650000	191	1650000	142	1650000	247	1650000	103	1650000	83	1650000	54	1650000	105	1650000	148	1650000	61	1650000	18	1650000	3
1660000	11	1660000	118	1660000	67	1660000	311	1660000	312	1660000	127	1660000	49	1660000	48	1660000	177	1660000	68	1660000	76	1660000	1
1670000	0	1670000	264	1670000	140	1670000	211	1670000	267	1670000	91	1670000	86	1670000	27	1670000	165	1670000	110	1670000	84	1670000	0
1680000	10	1680000	232	1680000	80	1680000	136	1680000	222	1680000	92	1680000	72	1680000	38	1680000	201	1680000	155	1680000	7	1680000	0
1690000	18	1690000	188	1690000	177	1690000	241	1690000	92	1690000	82	1690000	118	1690000	112	1690000	136	1690000	148	1690000	69	1690000	0
1700000	1	1700000	273	1700000	171	1700000	198	1700000	70	1700000	105	1700000	138	1700000	90	1700000	271	1700000	163	1700000	63	1700000	0
1710000	0	1710000	73	1710000	148	1710000	127	1710000	128	1710000	65	1710000	159	1710000	69	1710000	81	1710000	271	1710000	114	1710000	0
1720000	16	1720000	333	1720000	83	1720000	101	1720000	123	1720000	99	1720000	106	1720000	126	1720000	118	1720000	209	1720000	112	1720000	18
1730000	2	1730000	112	1730000	103	1730000	47	1730000	93	1730000	91	1730000	145	1730000	126	1730000	127	1730000	195	1730000	151	1730000	0
1740000	6	1740000	125	1740000	178	1740000	32	1740000	144	1740000	59	1740000	143	1740000	113	1740000	161	1740000	121	1740000	111	1740000	150
1750000	2	1750000	1	1750000	178	1750000	2	1750000	245	1750000	62	1750000	99	1750000	163	1750000	224	1750000	149	1750000	138	1750000	89
1760000	4	1760000	7	1760000	238	1760000	18	1760000	163	1760000	77	1760000	95	1760000	135	1760000	149	1760000	126	1760000	126	1760000	60
1770000	243	1770000	186	1770000	163	1770000	28	1770000	46	1770000	84	1770000	80	1770000	137	1770000	164	1770000	191	1770000	49	1770000	38
1780000	169	1780000	81	1780000	138	1780000	340	1780000	5	1780000	115	1780000	50	1780000	208	1780000	132	1780000	176	1780000	58	1780000	3
1790000	25	1790000	92	1790000	212	1790000	201	1790000	111	1790000	116	1790000	73	1790000	107	1790000	98	1790000	174	1790000	99	1790000	0
1800000	2	1800000	0	1800000	238	1800000	386	1800000	154	1800000	84	1800000	48	1800000	124	1800000	113	1800000	216	1800000	107	1800000	0
1810000	0	1810000	2	1810000	257	1810000	348	1810000	173	1810000	59	1810000	98	1810000	112	1810000	89	1810000	235	1810000	121	1810000	35
1820000	27	1820000	37	1820000	264	1820000	169	1820000	123	1820000	31	1820000	72	1820000	95	1820000	83	1820000	100	1820000	99	1820000	2
1830000	93	1830000	6	1830000	188	1830000	273	1830000	247	1830000	78	1830000	100	1830000	75	1830000	84	1830000	178	1830000	130	1830000	0
1840000	18	1840000	10	1840000	162	1840000	255	1840000	229	1840000	83	1840000	134	1840000	97	1840000	150	1840000	98	1840000	221	1840000	0
1850000	122	1850000	11	1850000	249	1850000	108	1850000	183	1850000	33	1850000	77	1850000	89	1850000	103	1850000	28	1850000	92	1850000	0
1860000	14	1860000	7	1860000	114	1860000	0	1860000	184	1860000	91	1860000	67	1860000	104	1860000	200	1860000	0	1860000	163	1860000	0
1870000	101	1870000	0	1870000	67	1870000	47	1870000	73	1870000	79	1870000	119	1870000	59	1870000	145	1870000	78	1870000	162	1870000	0
1880000	351	1880000	2	1880000	45	1880000	498	1880000	5	1880000	78	1880000	130	1880000	79	1880000	164	1880000	108	1880000	14	1880000	18
1890000	102	1890000	55	1890000	41	1890000	127	1890000	128	1890000	126	1890000	53	1890000	54	1890000	81	1890000	153	1890000	49	1890000	0
1900000	8	1900000	63	1900000	21	1900000	151	1900000	0	1900000	93	1900000	53	1900000	161	1900000	93	1900000	114	1900000	118	1900000	0
1910000	33	1910000	43	1910000	74	1910000	79	1910000	19	1910000	40	1910000	88	1910000	93	1910000	159	1910000	144	1910000	115	1910000	14
1920000	0	1920000	241	1920000	27	1920000	282	1920000	48	1920000	148	1920000	84	1920000	77	1920000	129	1920000	122	1920000	76	1920000	0
1930000	111	1930000	196	1930000	23	1930000	293	1930000	42	1930000	46	1930000	61	1930000	96	1930000	150	1930000	121	1930000	102	1930000	15
1940000	0	1940000	199	1940000	127	1940000	222	1940000	0	1940000	66	1940000	96	1940000	104	1940000	147	1940000	96	1940000	64	1940000	0
1950000	0	1950000	248	1950000	49	1950000	279	1950000	0	1950000	72	1950000	38	1950000	72	1950000	149	1950000	73	1950000	28	1950000	0
1960000	0	1960000	282	1960000	71	1960000	190	1960000	0	1960000	120	1960000	173	1960000	102	1960000	122	1960000	95	1960000	5	1960000	0
1970000	29	1970000	83	1970000	161	1970000	287	1970000	53	1970000	66	1970000	92	1970000	83	1970000	132	1970000	159	1970000	5	1970000	0
1980000	17	1980000	16	1980000	235	1980000	223	1980000	66	1980000	99	1980000	139	1980000	52	1980000	163	1980000	177	1980000	0	1980000	423
1990000	29	1990000	9	1990000	272	1990000	151	1990000	33	1990000	88	1990000	131	1990000	64	1990000	253	1990000	214	1990000	28	1990000	109
2000000	17	2000000	134	2000000	171	2000000	261	2000000	1	2000000	121	2000000	107	2000000	37	2000000	153	2000000	180	2000000	38	2000000	37
2010000	5	2010000	85	2010000	202	2010000	319	2010000	8	2010000	114	2010000	70	2010000	64	2010000	147	2010000	185	2010000	87	2010000	0
2020000	0	2020000	75	2020000	86	2020000	329	2020000	123	2020000	42	2020000	84	2020000	67	2020000	304	2020000	162	2020000	68	2020000	33
2030000	0	2030000	273	2030000	43	2030000	241	2030000	105	2030000	138	2030000	103	2030000	56	2030000	72	2030000	11	2030000	80	2030000	0
2040000	16	2040000	109	2040000	181	2040000	229	2040000	138	2040000	114	2040000	84	2040000	62	2040000	259	2040000	0	2040000	87	2040000	0
2050000	0	2050000	176	2050000	144	2050000	185	2050000	204	2050000	104	2050000	15	2050000	120	2050000	218	2050000	0	2050000	84	2050000	0
2060000	0	2060000	214	2060000	220	2060000	181	2060000	175	2060000	69	2060000	116	2060000	126	2060000	5	2060000	0	2060000	93	2060000	0
2070000	0	2070000	163	2070000	259	2070000	204	2070000	153	2070000	86	2070000	153	2070000	124	2070000	82	2070000	0	2070000	101	2070000	0
2080000	0	2080000	56	2080000	152	2080000	44	2080000	169	2080000	121	2080000	108	2080000	97	2080000	210	2080000	34	2080000	89	2080000	0
2090000	0	2090000	109	2090000	222	2090000	181	2090000	114	2090000	148	2090000	85	2090000	31	2090000	209	2090000	0	2090000	125	2090000	0
2100000	0	2100000	474	2100000	106	2100000	324	2100000	57	2100000	45	2100000	138	2100000	39	2100000	327	2100000	0	2100000	85	2100000	1
2110000	76	2110000	213	2110000	203	2110000	274	2110000	117	2110000	123	2110000	86	2110000	56	2110000	237	2110000	0	2110000	97	2110000	44
2120000	0	2120000	248	2120000	231	2120000	372	2120000	111	2120000	126	2120000	118	2120000	64	2120000	265	2120000	0	2120000	117	2120000	0
2130000	13	2130000	79	2130000	156	2130000	36	2130000	181	2130000	112	2130000	139	2130000	68	2130000	242	2130000	0	2130000	97	2130000	0
2140000	0	2140000	143	2140000	378	2140000	0	2140000	239	2140000	109	2140000	187	2140000	55	2140000	154	2140000	0	2140000	186	2140000	0
2150000	16	2150000	208	2150000	245	2150000	0	2150000	106	2150000	69	2150000	30	2150000	55	2150000	134	2150000	0	2150000	91	2150000	0
2160000	37	2160000	111	2160000	0	2160000	357	2160000	232	2160000	92	2160000	130	2160000	81	2160000	103	2160000	0	2160000	166	2160000	107
2170000	0	2170000	119	2170000	12	2170000	378	2170000	179	2170000	167	2170000	141	2170000	89	2170000	42	2170000	0	2170000	150	2170000	0
2180000	0	2180000	147	2180000	9	2180000	276	2180000	16	2180000	154	2180000	124	2180000	134	2180000	189	2180000	0	2180000	1	2180000	0
2190000	0	2190000	100	2190000	2	2190000	408	2190000	135	2190000	129	2190000	159	2190000	112	2190000	12	2190000	0	2190000	0	2190000	0
2200000	5	2200000	138	2200000	15	2200000	345	2200000	102	2200000	179	2200000	170	2200000	107	2200000	214	2200000	0	2200000	21	2200000	36
2210000	13	2210000	277	2210000	9	2210000	157	2210000	150	2210000	126	2210000	200	2210000	118	2210000	143	2210000	0	2210000	0	2210000	141
2220000	1	2220000	183	2220000	252	2220000	0	2220000	141	2220000	87	2220000	78	2220000	113	2220000	41	2220000	3	2220000	0	2220000	0
2230000	0	2230000	302	2230000	225	2230000	60	2230000	121	2230000	98	2230000	142	2230000	55	2230000	130	2230000	27	2230000	0	2230000	42
2240000	46	2240000	32	2240000	33	2240000	31	2240000	237	2240000	88	2240000	171	2240000	41	2240000	240	2240000	0	2240000	0	2240000	9
2250000	60	2250000	30	2250000	55	2250000	32	2250000	182	2250000	176	2250000	90	2250000	52	2250000	219	2250000	40	2250000	0	2250000	16
2260000	42	2260000	189	2260000	100	2260000	397	2260000	190	2260000	165	2260000	81	2260000	156	2260000	248	2260000	86	2260000	27	2260000	9
2270000	1	2270000	122	2270000	243	2270000	5	2270000	222	2270000	169	2270000	161	2270000	85	2270000	302	2270000	0	2270000	0	2270000	3
2280000	4	2280000	170	2280000	265	2280000	28	2280000	219	2280000	51	2280000	124	2280000	72	2280000	192	2280000	0	2280000	0	2280000	69
2290000	0	2290000	159	2290000	82	2290000	8	2290000	241	2290000	35	2290000	108	2290000	73	2290000	243	2290000	0	2290000	0	2290000	0
2300000	12	2300000	284	2300000	222	2300000	252	2300000	163	2300000	203	2300000	108	2300000	82	2300000	274	2300000	0	2300000	0	2300000	0
2310000	0	2310000	370	2310000	286	2310000	149	2310000	167	2310000	154	2310000	79	2310000	79	2310000	173	2310000	0	2310000	0	2310000	0
2320000	36	2320000	231	2320000	155	2320000	228	2320000	190	2320000	161	2320000	137	2320000	37	2320000	212	2320000	0	2320000	0	2320000	0
2330000	14	2330000	69	2330000	212	2330000	315	2330000	199	2330000	87	2330000	59	2330000	120	2330000	181	2330000	0	2330000	0	2330000	16
2340000	0	2340000	399	2340000	198	2340000	307	2340000	178	2340000	150	2340000	40	2340000	58	2340000	206	2340000	0	2340000	0	2340000	122
2350000	0	2350000	86	2350000	278	2350000	91	2350000	151	2350000	112	2350000	17	2350000	100	2350000	349	2350000	0	2350000	0	2350000	33
2360000	0	2360000	99	2360000	230	2360000	116	2360000	206	2360000	14	2360000	118	2360000	189	2360000	264	2360000	0	2360000	0	2360000	36
2370000	22	2370000	254	2370000	218	2370000	320	2370000	176	2370000	107	2370000	146	2370000	102	2370000	211	2370000	82	2370000	0	2370000	0
2380000	0	2380000	320	2380000	311	2380000	102	2380000	290	2380000	175	2380000	190	2380000	107	2380000	141	2380000	109	2380000	0	2380000	24
2390000	0	2390000	93	2390000	238	2390000	81	2390000	202	2390000	185	2390000	193	2390000	125	2390000	206	2390000	115	2390000	12	2390000	23
2400000	0	2400000	95	2400000	217	2400000	198	2400000	262	2400000	134	2400000	152	2400000	124	2400000	272	2400000	71	2400000	0	2400000	14
2410000	0	2410000	33	2410000	268	2410000	357	2410000	339	2410000	209	2410000	217	2410000	159	2410000	193	2410000	141	2410000	0	2410000	26
2420000	11	2420000	2	2420000	175	2420000	438	2420000	210	2420000	160	2420000	253	2420000	114	2420000	102	2420000	120	2420000	0	2420000	2
2430000	0	2430000	7	2430000	290	2430000	73	2430000	179	2430000	107	2430000	160	2430000	110	2430000	132	2430000	111	2430000	0	2430000	0
2440000	67	2440000	156	2440000	269	2440000	409	2440000	139	2440000	161	2440000	255	2440000	216	2440000	169	2440000	139	2440000	0	2440000	37
2450000	50	2450000	269	2450000	229	2450000	395	2450000	367	2450000	171	2450000	173	2450000	81	2450000	164	2450000	144	2450000	12	2450000	27
2460000	49	2460000	227	2460000	287	2460000	384	2460000	315	2460000	174	2460000	296	2460000	125	2460000	104	2460000	93	2460000	0	2460000	0
2470000	59	2470000	269	2470000	92	2470000	352	2470000	232	2470000	159	2470000	165	2470000	112	2470000	70	2470000	97			2470000	0
2480000	67	2480000	27	2480000	254	2480000	549	2480000	233	2480000	102	2480000	125	2480000	76	2480000	40	2480000	247			2480000	0
2490000	1	2490000	56	2490000	233	2490000	370	2490000	304	2490000	117	2490000	226	2490000	115	2490000	70	2490000	103			2490000	0
2500000	29	2500000	0	2500000	273	2500000	72	2500000	129	2500000	83	2500000	295	2500000	124	2500000	2	2500000	206			2500000	0
2510000	0	2510000	31	2510000	252	2510000	113	2510000	231	2510000	28	2510000	237	2510000	87	2510000	6	2510000	120			2510000	0
2520000	223	2520000	9	2520000	194	2520000	35	2520000	139	2520000	120	2520000	36	2520000	86	2520000	38	2520000	135			2520000	0
2530000	13	2530000	0	2530000	300	2530000	157	2530000	118	2530000	79	2530000	31	2530000	59	2530000	11	2530000	137			2530000	0
2540000	22	2540000	0	2540000	192	2540000	180	2540000	173	2540000	170	2540000	179	2540000	78	2540000	1	2540000	0			2540000	0
2550000	0	2550000	2	2550000	248	2550000	247	2550000	176	2550000	408	2550000	209	2550000	113	2550000	161	2550000	104			2550000	0
2560000	0	2560000	0	2560000	161	2560000	137	2560000	297	2560000	103	2560000	260	2560000	135	2560000	313	2560000	177			2560000	11
2570000	0	2570000	0	2570000	196	2570000	214	2570000	218	2570000	96	2570000	249	2570000	167	2570000	253	2570000	157			2570000	11
2580000	0	2580000	0	2580000	256	2580000	166	2580000	275	2580000	39	2580000	178	2580000	105	2580000	189	2580000	107			2580000	0
2590000	0	2590000	77	2590000	371	2590000	84	2590000	228	2590000	89	2590000	296	2590000	74	2590000	223	2590000	31			2590000	0
2600000	16	2600000	0	2600000	278	2600000	155	2600000	295	2600000	84	2600000	193	2600000	186	2600000	231	2600000	68			2600000	0
2610000	0	2610000	3	2610000	318	2610000	135	2610000	291	2610000	27	2610000	262	2610000	112	2610000	171	2610000	70			2610000	0
2620000	1	2620000	0	2620000	256	2620000	385	2620000	157	2620000	112	2620000	49	2620000	48	2620000	233	2620000	129			2620000	0
2630000	28	2630000	8	2630000	326	2630000	147	2630000	205	2630000	66	2630000	143	2630000	245	2630000	73	2630000	87			2630000	0
2640000	2	2640000	0	2640000	284	2640000	146	2640000	205	2640000	17	2640000	47	2640000	162	2640000	10	2640000	166			2640000	0
2650000	2	2650000	22	2650000	301	2650000	139	2650000	408	2650000	1	2650000	229	2650000	193	2650000	128	2650000	166			2650000	0
2660000	38	2660000	118	2660000	235	2660000	119	2660000	171	2660000	0	2660000	201	2660000	90	2660000	284	2660000	162			2660000	0
2670000	29	2670000	0	2670000	219	2670000	118	2670000	301	2670000	2	2670000	195	2670000	40	2670000	297	2670000	197			2670000	0
2680000	11	2680000	6	2680000	185	2680000	0	2680000	144	2680000	53	2680000	94	2680000	77	2680000	89	2680000	152			2680000	0
2690000	133	2690000	0	2690000	430	2690000	0	2690000	76	2690000	78	2690000	3	2690000	66	2690000	216	2690000	122			2690000	2
2700000	55	2700000	0	2700000	159	2700000	0	2700000	315	2700000	180	2700000	217	2700000	63	2700000	177	2700000	98			2700000	30
2710000	34	2710000	0	2710000	259	2710000	0	2710000	290	2710000	130	2710000	248	2710000	43	2710000	220	2710000	107			2710000	0
2720000	94	2720000	0	2720000	148	2720000	121	2720000	321	2720000	201	2720000	138	2720000	78	2720000	203	2720000	183			2720000	0
2730000	59	2730000	2	2730000	206	2730000	293	2730000	231	2730000	130	2730000	186	2730000	196	2730000	29	2730000	138			2730000	3
2740000	89	2740000	0	2740000	169	2740000	183	2740000	251	2740000	229	2740000	73	2740000	201	2740000	259	2740000	172			2740000	0
2750000	0	2750000	0	2750000	168	2750000	107	2750000	208	2750000	417	2750000	288	2750000	193	2750000	112	2750000	100			2750000	0
2760000	38	2760000	0	2760000	101	2760000	359	2760000	152	2760000	302	2760000	75	2760000	144	2760000	154	2760000	147			2760000	0
2770000	3	2770000	0	2770000	162	2770000	295	2770000	109	2770000	166	2770000	114	2770000	199	2770000	32	2770000	258			2770000	0
2780000	0	2780000	0	2780000	153	2780000	187	2780000	149	2780000	152	2780000	283	2780000	153	2780000	165	2780000	135			2780000	1
2790000	0	2790000	5	2790000	210	2790000	110	2790000	210	2790000	74	2790000	267	2790000	317	2790000	229	2790000	201			2790000	0
2800000	17	2800000	12	2800000	50	2800000	40	2800000	244	2800000	135	2800000	169	2800000	153	2800000	233	2800000	16			2800000	0
2810000	98	2810000	264	2810000	137	2810000	68	2810000	132	2810000	106	2810000	137	2810000	137	2810000	132	2810000	0			2810000	0
2820000	253	2820000	109	2820000	70	2820000	39	2820000	100	2820000	86	2820000	168	2820000	193	2820000	227	2820000	29			2820000	0
2830000	210	2830000	38	2830000	82	2830000	75	2830000	182	2830000	96	2830000	199	2830000	189	2830000	162	2830000	0			2830000	0
2840000	24	2840000	24	2840000	172	2840000	123	2840000	293	2840000	350	2840000	256	2840000	60	2840000	205	2840000	0			2840000	0
2850000	29	2850000	101	2850000	115	2850000	0	2850000	294	2850000	321	2850000	248	2850000	113	2850000	265	2850000	0			2850000	14
2860000	84	2860000	98	2860000	216	2860000	0	2860000	23	2860000	137	2860000	150	2860000	75	2860000	185	2860000	0			2860000	11
2870000	168	2870000	45	2870000	77	2870000	126	2870000	245	2870000	92	2870000	7	2870000	140	2870000	98	2870000	28			2870000	0
2880000	125	2880000	17	2880000	116	2880000	0	2880000	161	2880000	11	2880000	0	2880000	192	2880000	128	2880000	1			2880000	21
2890000	173	2890000	0	2890000	193	2890000	0	2890000	176	2890000	35	2890000	0	2890000	205	2890000	310	2890000	0			2890000	0
2900000	173	2900000	55	2900000	43	2900000	0	2900000	121	2900000	102	2900000	0	2900000	213	2900000	274	2900000	72			2900000	0
2910000	341	2910000	0	2910000	6	2910000	0	2910000	231	2910000	115	2910000	106	2910000	268	2910000	178	2910000	0			2910000	34
2920000	125	2920000	0	2920000	6	2920000	0	2920000	57	2920000	128	2920000	106	2920000	233	2920000	210	2920000	1			2920000	0
2930000	174	2930000	0	2930000	0	2930000	0	2930000	236	2930000	128	2930000	255	2930000	249	2930000	176	2930000	0			2930000	1
2940000	151	2940000	0	2940000	28	2940000	0	2940000	80	2940000	14	2940000	252	2940000	299	2940000	221	2940000	94			2940000	5
2950000	73	2950000	9	2950000	68	2950000	4	2950000	52	2950000	34	2950000	239	2950000	301	2950000	251	2950000	97			2950000	3
2960000	217	2960000	0	2960000	74	2960000	0	2960000	137	2960000	69	2960000	290	2960000	242	2960000	137	2960000	175			2960000	0
2970000	96	2970000	0	2970000	0	2970000	6	2970000	248	2970000	140	2970000	193	2970000	299	2970000	201	2970000	79			2970000	0
2980000	134	2980000	0	2980000	3	2980000	0	2980000	126	2980000	25	2980000	415	2980000	305	2980000	262	2980000	139			2980000	0
2990000	73	2990000	0	2990000	10	2990000	92	2990000	186	2990000	0	2990000	223	2990000	174	2990000	139	2990000	190			2990000	0
3000000	314	3000000	0	3000000	0	3000000	62	3000000	342	3000000	0	3000000	283	3000000	170	3000000	27	3000000	0			3000000	11
3010000	231	3010000	0	3010000	0	3010000	0	3010000	265	3010000	0	3010000	244	3010000	273	3010000	95	3010000	0			3010000	390
3020000	166	3020000	0	3020000	0	3020000	0	3020000	187	3020000	0	3020000	0	3020000	205	3020000	159	3020000	99			3020000	23
3030000	196	3030000	43	3030000	2	3030000	13	3030000	94	3030000	0	3030000	119	3030000	56	3030000	162	3030000	270			3030000	36
3040000	60	3040000	1	3040000	134	3040000	0	3040000	109	3040000	1	3040000	169	3040000	121	3040000	229	3040000	254			3040000	56
3050000	117	3050000	0	3050000	149	3050000	0	3050000	158	3050000	0	3050000	277	3050000	193	3050000	196	3050000	254			3050000	131
3060000	41	3060000	0	3060000	112	3060000	70	3060000	119	3060000	16	3060000	227	3060000	194	3060000	229	3060000	133			3060000	5
3070000	0	3070000	1	3070000	265	3070000	0	3070000	188	3070000	0	3070000	159	3070000	284	3070000	215	3070000	134			3070000	3
3080000	0	3080000	0	3080000	127	3080000	0	3080000	174	3080000	0	3080000	305	3080000	95	3080000	141	3080000	182			3080000	49
3090000	2	3090000	0	3090000	167	3090000	0	3090000	287	3090000	0	3090000	283	3090000	114	3090000	241	3090000	264			3090000	0
3100000	26	3100000	0	3100000	267	3100000	0	3100000	318	3100000	0	3100000	138	3100000	193	3100000	63	3100000	230			3100000	0
3110000	0	3110000	0	3110000	261	3110000	0	3110000	182	3110000	0	3110000	109	3110000	222	3110000	109	3110000	195			3110000	0
3120000	0	3120000	11	3120000	134	3120000	0	3120000	124	3120000	0	3120000	156	3120000	152	3120000	34	3120000	75			3120000	0
3130000	1	3130000	0	3130000	169	3130000	0	3130000	2	3130000	48	3130000	34	3130000	132	3130000	160	3130000	0			3130000	0
3140000	0	3140000	0	3140000	329	3140000	0	3140000	5	3140000	0	3140000	258	3140000	29	3140000	94	3140000	6			3140000	182
3150000	8	3150000	0	3150000	307	3150000	0	3150000	2	3150000	0	3150000	68	3150000	182	3150000	183	3150000	66			3150000	81
3160000	1	3160000	0	3160000	299	3160000	0	3160000	0	3160000	1	3160000	29	3160000	85	3160000	169	3160000	157			3160000	0
3170000	0	3170000	0	3170000	193	3170000	1	3170000	19	3170000	0	3170000	103	3170000	72	3170000	47	3170000	232			3170000	0
3180000	0	3180000	0	3180000	121	3180000	0	3180000	228	3180000	0	3180000	118	3180000	112	3180000	174	3180000	225			3180000	0
3190000	0	3190000	11	3190000	179	3190000	5	3190000	170	3190000	0	3190000	90	3190000	144	3190000	44	3190000	276			3190000	62
3200000	0	3200000	0	3200000	249	3200000	0	3200000	268	3200000	0	3200000	0	3200000	215	3200000	193	3200000	330			3200000	20
3210000	85	3210000	0	3210000	342	3210000	11	3210000	332	3210000	45	3210000	251	3210000	167	3210000	24	3210000	106			3210000	0
3220000	240	3220000	0	3220000	126	3220000	0	3220000	205	3220000	164	3220000	130	3220000	301	3220000	73	3220000	123			3220000	11
3230000	382	3230000	0	3230000	17	3230000	85	3230000	238	3230000	178	3230000	387	3230000	263	3230000	236	3230000	247			3230000	0
3240000	223	3240000	0	3240000	100	3240000	0	3240000	183	3240000	199	3240000	131	3240000	312	3240000	606	3240000	203			3240000	14
3250000	256	3250000	0	3250000	111	3250000	15	3250000	199	3250000	192	3250000	101	3250000	230	3250000	38	3250000	19			3250000	2
3260000	219	3260000	25	3260000	77	3260000	37	3260000	105	3260000	178	3260000	83	3260000	240	3260000	87	3260000	74			3260000	2
3270000	220	3270000	22	3270000	139	3270000	1	3270000	188	3270000	204	3270000	175	3270000	370	3270000	162	3270000	214			3270000	0
3280000	235	3280000	0	3280000	104	3280000	0	3280000	195	3280000	188	3280000	110	3280000	269	3280000	210	3280000	316			3280000	0
3290000	190	3290000	0	3290000	0	3290000	0	3290000	130	3290000	61	3290000	133	3290000	325	3290000	271	3290000	255			3290000	0
3300000	264	3300000	115	3300000	0	3300000	2	3300000	176	3300000	103	3300000	93	3300000	224	3300000	173	3300000	0			3300000	80
3310000	162	3310000	329	3310000	2	3310000	0	3310000	284	3310000	163	3310000	170	3310000	171	3310000	105	3310000	0			3310000	286
3320000	53	3320000	349	3320000	2			3320000	273	3320000	199	3320000	194	3320000	144	3320000	189	3320000	0			3320000	0
3330000	11	3330000	259	3330000	1			3330000	142	3330000	59	3330000	52	3330000	12	3330000	85	3330000	208			3330000	3
3340000	237	3340000	187	3340000	96			3340000	345	3340000	14	3340000	74	3340000	209	3340000	68	3340000	195			3340000	61
3350000	174	3350000	106	3350000	188			3350000	320	3350000	172	3350000	32	3350000	241	3350000	211	3350000	262			3350000	8
3360000	190	3360000	52	3360000	239			3360000	281	3360000	97	3360000	151	3360000	255	3360000	170	3360000	335			3360000	3
3370000	157	3370000	130	3370000	206			3370000	1	3370000	93	3370000	125	3370000	74	3370000	169	3370000	261			3370000	0
3380000	29	3380000	128	3380000	92			3380000	0	3380000	124	3380000	73	3380000	0	3380000	150	3380000	202			3380000	0
3390000	34	3390000	86	3390000	1			3390000	160	3390000	150	3390000	1	3390000	95	3390000	125	3390000	160			3390000	0
3400000	237	3400000	132	3400000	4			3400000	235	3400000	320	3400000	0	3400000	237	3400000	194	3400000	194			3400000	196
3410000	210	3410000	167	3410000	0			3410000	169	3410000	97	3410000	10	3410000	123	3410000	199	3410000	137			3410000	11
3420000	283	3420000	172	3420000	1			3420000	154	3420000	102	3420000	22	3420000	375	3420000	342	3420000	120			3420000	0
3430000	210	3430000	197	3430000	1			3430000	216	3430000	60	3430000	163	3430000	304	3430000	126	3430000	147			3430000	16
3440000	227	3440000	177	3440000	4			3440000	350	3440000	211	3440000	19	3440000	303	3440000	254	3440000	301			3440000	19
3450000	191	3450000	135	3450000	95			3450000	159	3450000	137	3450000	102	3450000	379	3450000	128	3450000	177			3450000	0
3460000	181	3460000	209	3460000	97			3460000	109	3460000	63	3460000	156	3460000	385	3460000	135	3460000	88			3460000	18
3470000	162	3470000	199	3470000	312			3470000	104	3470000	137	3470000	240	3470000	405	3470000	143	3470000	154			3470000	14
3480000	224	3480000	72	3480000	69			3480000	271	3480000	208	3480000	241	3480000	256	3480000	258	3480000	209			3480000	99
3490000	193	3490000	149	3490000	116			3490000	176	3490000	218	3490000	81	3490000	198	3490000	265	3490000	207			3490000	12
3500000	177	3500000	167	3500000	72			3500000	258	3500000	310	3500000	74	3500000	281	3500000	239	3500000	149			3500000	45
3510000	226	3510000	268	3510000	201			3510000	0	3510000	184	3510000	129	3510000	364	3510000	120	3510000	177			3510000	0
3520000	235	3520000	237	3520000	224			3520000	7	3520000	138	3520000	86	3520000	219	3520000	19	3520000	312			3520000	0
3530000	229	3530000	130	3530000	218			3530000	0	3530000	227	3530000	277	3530000	76	3530000	72	3530000	89			3530000	0
3540000	0	3540000	164	3540000	192			3540000	8	3540000	70	3540000	126	3540000	89	3540000	314	3540000	172			3540000	19
3550000	128	3550000	261	3550000	149			3550000	12	3550000	33	3550000	228	3550000	135	3550000	204	3550000	9			3550000	0
3560000	305	3560000	120	3560000	209			3560000	4	3560000	85	3560000	202	3560000	103	3560000	131	3560000	0			3560000	10
3570000	276	3570000	119	3570000	118			3570000	197	3570000	21	3570000	177	3570000	23	3570000	159	3570000	0			3570000	14
3580000	178	3580000	64	3580000	227			3580000	165	3580000	0	3580000	94	3580000	25	3580000	111	3580000	0			3580000	0
3590000	117	3590000	249	3590000	88			3590000	211	3590000	0	3590000	173	3590000	9	3590000	4	3590000	0			3590000	20
3600000	307	3600000	333	3600000	139			3600000	158	3600000	0	3600000	207	3600000	137	3600000	0	3600000	73			3600000	14
3610000	299	3610000	183	3610000	329			3610000	146	3610000	38	3610000	144	3610000	210	3610000	6	3610000	120			3610000	0
3620000	343	3620000	347	3620000	198			3620000	202	3620000	108	3620000	112	3620000	108	3620000	4	3620000	169			3620000	46
3630000	56	3630000	228	3630000	142			3630000	120	3630000	49	3630000	307	3630000	188	3630000	5	3630000	18			3630000	70
3640000	173	3640000	346	3640000	124			3640000	325	3640000	95	3640000	157	3640000	11	3640000	6	3640000	0			3640000	0
3650000	109	3650000	227	3650000	154			3650000	263	3650000	227	3650000	150	3650000	157	3650000	7	3650000	50			3650000	18
3660000	143	3660000	122	3660000	178			3660000	358	3660000	217	3660000	201	3660000	219	3660000	1	3660000	2			3660000	0
3670000	197	3670000	113	3670000	255			3670000	224	3670000	107	3670000	114	3670000	94			3670000	0			3670000	0
3680000	83	3680000	148	3680000	390			3680000	226	3680000	62	3680000	293	3680000	306			3680000	124			3680000	0
3690000	256	3690000	140	3690000	195			3690000	95	3690000	168	3690000	246	3690000	121			3690000	29			3690000	0
3700000	280	3700000	127	3700000	8			3700000	265	3700000	55	3700000	74	3700000	41			3700000	201			3700000	110
3710000	273	3710000	59	3710000	124			3710000	325	3710000	31	3710000	0	3710000	23			3710000	129			3710000	31
3720000	256	3720000	11	3720000	77			3720000	0	3720000	29	3720000	10	3720000	94			3720000	247			3720000	22
3730000	172	3730000	169	3730000	5			3730000	0	3730000	165	3730000	263	3730000	145			3730000	259			3730000	0
3740000	158	3740000	287	3740000	45			3740000	0	3740000	225	3740000	148	3740000	290			3740000	364			3740000	0
3750000	169	3750000	81	3750000	18			3750000	0	3750000	223	3750000	293	3750000	79			3750000	204			3750000	0
3760000	0	3760000	0	3760000	27					3760000	350	3760000	329	3760000	2			3760000	63			3760000	0
3770000	174	3770000	369	3770000	244					3770000	109	3770000	123	3770000	149			3770000	33			3770000	0
3780000	241	3780000	260	3780000	220					3780000	78	3780000	11	3780000	77			3780000	43			3780000	0
3790000	130	3790000	172	3790000	192					3790000	238	3790000	28	3790000	32			3790000	111			3790000	0
3800000	96	3800000	210	3800000	308					3800000	25	3800000	110	3800000	145			3800000	175			3800000	0
3810000	236	3810000	182	3810000	155					3810000	19	3810000	176	3810000	184			3810000	117			3810000	12
3820000	205	3820000	105	3820000	83					3820000	207	3820000	235	3820000	187			3820000	20			3820000	94
3830000	166	3830000	9	3830000	305					3830000	268	3830000	11	3830000	174			3830000	9			3830000	0
3840000	151	3840000	116	3840000	223					3840000	127	3840000	239	3840000	84			3840000	100			3840000	0
3850000	239	3850000	260	3850000	198					3850000	36	3850000	204	3850000	293			3850000	25			3850000	83
3860000	354	3860000	216	3860000	422					3860000	239	3860000	364	3860000	237			3860000	30			3860000	8
3870000	203	3870000	304	3870000	130					3870000	204	3870000	290	3870000	107			3870000	168			3870000	0
3880000	97	3880000	326							3880000	318	3880000	171	3880000	164			3880000	128			3880000	106
3890000	24	3890000	219							3890000	191			3890000	231			3890000	52			3890000	0
3900000	79	3900000	181							3900000	133			3900000	361			3900000	145			3900000	0
3910000	82	3910000	137							3910000	233			3910000	231			3910000	115			3910000	13
3920000	119	3920000	100							3920000	175			3920000	174			3920000	125			3920000	24
3930000	140	3930000	70							3930000	175			3930000	250			3930000	44			3930000	16
3940000	500	3940000	83							3940000	334			3940000	312			3940000	97			3940000	84
3950000	138	3950000	92							3950000	108			3950000	95			3950000	139			3950000	66
3960000	109	3960000	126							3960000	102			3960000	211			3960000	200			3960000	40
3970000	143	3970000	274							3970000	351			3970000	62			3970000	321			3970000	131
3980000	262	3980000	266							3980000	224			3980000	54			3980000	215			3980000	129
3990000	258	3990000	244							3990000	77			3990000	385			3990000	276			3990000	97
4000000	217	4000000	194							4000000	57			4000000	214			4000000	234			4000000	136
4010000	257	4010000	217							4010000	348			4010000	181			4010000	110			4010000	18
4020000	209	4020000	40							4020000	269			4020000	115			4020000	147			4020000	18
4030000	219	4030000	107							4030000	119			4030000	207			4030000	155			4030000	0
4040000	203	4040000	319							4040000	179			4040000	245			4040000	161			4040000	0
4050000	251	4050000	236							4050000	149			4050000	135			4050000	9			4050000	0
4060000	208	4060000	187							4060000	293			4060000	89			4060000	1			4060000	0
4070000	113	4070000	131							4070000	331			4070000	99			4070000	50			4070000	0
4080000	163	4080000	276							4080000	173			4080000	108			4080000	32			4080000	3
4090000	150	4090000	162							4090000	318			4090000	60			4090000	6			4090000	13
4100000	352	4100000	284							4100000	106			4100000	75			4100000	14			4100000	0
4110000	260	4110000	216							4110000	0			4110000	7			4110000	255			4110000	0
4120000	164	4120000	228							4120000	0			4120000	54			4120000	341			4120000	0
4130000	213	4130000	134							4130000	219			4130000	24			4130000	232			4130000	9
4140000	14	4140000	171							4140000	89			4140000	0			4140000	337			4140000	27
4150000	1	4150000	305							4150000	2			4150000	24			4150000	189			4150000	5
4160000	32	4160000	267							4160000	280			4160000	67			4160000	219			4160000	38
4170000	123	4170000	225							4170000	391			4170000	0			4170000	268			4170000	44
4180000	121	4180000	240							4180000	408			4180000	10			4180000	122			4180000	0
4190000	118	4190000	389							4190000	31			4190000	84			4190000	5			4190000	0
4200000	117	4200000	206							4200000	99			4200000	52			4200000	2			4200000	0
4210000	171	4210000	166							4210000	0			4210000	169			4210000	166			4210000	0
4220000	164	4220000	48							4220000	1			4220000	33			4220000	277			4220000	134
4230000	164	4230000	51							4230000	0			4230000	125			4230000	235			4230000	0
4240000	276	4240000	174							4240000	0			4240000	75			4240000	185			4240000	0
4250000	244	4250000	40							4250000	0			4250000	364			4250000	224			4250000	0
4260000	68	4260000	290							4260000	0			4260000	161			4260000	110			4260000	0
4270000	276	4270000	175							4270000	1			4270000	312			4270000	213			4270000	0
4280000	271	4280000	269											4280000	190			4280000	170			4280000	3
4290000	177	4290000	93											4290000	382			4290000	119			4290000	0
4300000	203	4300000	103											4300000	134			4300000	94			4300000	0
4310000	87	4310000	104											4310000	118			4310000	0			4310000	0
4320000	25	4320000	75											4320000	326			4320000	19			4320000	28
4330000	24	4330000	100											4330000	224			4330000	301			4330000	0
4340000	110	4340000	146											4340000	212			4340000	241			4340000	0
4350000	106	4350000	196											4350000	0			4350000	270			4350000	4
4360000	123	4360000	275											4360000	0			4360000	115			4360000	0
4370000	370	4370000	254											4370000	62			4370000	199			4370000	90
4380000	160	4380000	286											4380000	0			4380000	13			4380000	52
4390000	255	4390000	195											4390000	92			4390000	193			4390000	0
4400000	213	4400000	189											4400000	66			4400000	175			4400000	0
4410000	151	4410000	251											4410000	119			4410000	88			4410000	0
4420000	256	4420000	75											4420000	289			4420000	0			4420000	0
4430000	309	4430000	9											4430000	119			4430000	3			4430000	0
4440000	246	4440000	107											4440000	17							4440000	118
4450000	194	4450000	114											4450000	22							4450000	16
4460000	208	4460000	213											4460000	77							4460000	12
4470000	114	4470000	105											4470000	176							4470000	14
4480000	324	4480000	277											4480000	107							4480000	21
4490000	184	4490000	157											4490000	157							4490000	80
4500000	287	4500000	157											4500000	333							4500000	204
4510000	77	4510000	249											4510000	177							4510000	1
4520000	160	4520000	131											4520000	182							4520000	2
4530000	299	4530000	186											4530000	307							4530000	8
4540000	202	4540000	242											4540000	17							4540000	23
4550000	191	4550000	213											4550000	4							4550000	18
4560000	74	4560000	275											4560000	128							4560000	53
4570000	9	4570000	162											4570000	67							4570000	26
4580000	73	4580000	16											4580000	253							4580000	0
4590000	244	4590000	3											4590000	581							4590000	75
4600000	0	4600000	105											4600000	281							4600000	0
		4610000	56											4610000	193							4610000	0
		4620000	157											4620000	164							4620000	21
		4630000	115											4630000	1							4630000	229
		4640000	118											4640000	119							4640000	105
		4650000	115											4650000	150							4650000	0
		4660000	208											4660000	0							4660000	2
		4670000	304											4670000	1							4670000	1
		4680000	191											4680000	99							4680000	10
		4690000	66											4690000	167							4690000	14
		4700000	296											4700000	315							4700000	27
		4710000	10											4710000	212							4710000	4
		4720000	231											4720000	268							4720000	50
		4730000	298											4730000	156							4730000	23
		4740000	281											4740000	123							4740000	0
		4750000	151											4750000	130							4750000	3
		4760000	40											4760000	4							4760000	45
		4770000	64											4770000	4							4770000	95
		4780000	281											4780000	3							4780000	1
		4790000	213											4790000	6							4790000	0
		4800000	88											4800000	4							4800000	0
		4810000	43											4810000	128							4810000	36
		4820000	28											4820000	249							4820000	0
		4830000	264											4830000	5							4830000	0
		4840000	295											4840000	32							4840000	0
		4850000	32											4850000	6							4850000	0
		4860000	208											4860000	14							4860000	8
		4870000	116											4870000	21							4870000	72
		4880000	54											4880000	39							4880000	10
		4890000	244											4890000	12							4890000	5
		4900000	198											4900000	9							4900000	0
		4910000	270											4910000	5							4910000	3
		4920000	274											4920000	3							4920000	0
		4930000	57											4930000	19							4930000	20
		4940000	37											4940000	4							4940000	14
		4950000	382											4950000	47							4950000	50
		4960000	271											4960000	9							4960000	41
		4970000	197											4970000	19							4970000	0
		4980000	314											4980000	6							4980000	0
		4990000	57											4990000	7							4990000	0
														5000000	9							5000000	0
														5010000	87							5010000	0
														5020000	290							5020000	0
														5030000	240							5030000	8
														5040000	274							5040000	0
														5050000	82							5050000	0
														5060000	171							5060000	0
														5070000	227							5070000	83
														5080000	181							5080000	0
														5090000	264							5090000	49
														5100000	168							5100000	0
														5110000	136							5110000	4
														5120000	160							5120000	0
														5130000	190							5130000	86
														5140000	255							5140000	1
														5150000	268							5150000	0
														5160000	85							5160000	0
														5170000	244							5170000	0
														5180000	12							5180000	0
														5190000	215							5190000	95
														5200000	373							5200000	0
														5210000	185							5210000	0
														5220000	71							5220000	0
														5230000	310							5230000	6
														5240000	237							5240000	0
														5250000	382							5250000	0
														5260000	249							5260000	7
														5270000	177							5270000	0
														5280000	284
														5290000	277
														5300000	292
														5310000	288
														5320000	30
														5330000	303
														5340000	214
														5350000	414
														5360000	239
														5370000	125
														5380000	19
														5390000	100
														5400000	457
														5410000	526
														5420000	113
														5430000	5
														5440000	0
														5450000	374
														5460000	411
														5470000	408
														5480000	98
														5490000	149
														5500000	172
														5510000	208
														5520000	190
														5530000	191
														5540000	142
														5550000	46
														5560000	99
														5570000	137
														5580000	113
														5590000	216
														5600000	531
														5610000	389
														5620000	163
														5630000	2
														5640000	22
														5650000	508
														5660000	213
														5670000	126
														5680000	154
														5690000	180
														5700000	106
														5710000	210
														5720000	187
														5730000	73
														5740000	78
														5750000	205
														5760000	142
														5770000	172
														5780000	319
														5790000	186
														5800000	158
														5810000	92
														5820000	163
														5830000	275
														5840000	174
														5850000	0
														5860000	123
														5870000	89
														5880000	191
														5890000	144
														5900000	162
														5910000	174
														5920000	195
														5930000	250
														5940000	268
														5950000	253
														5960000	310
														5970000	160
														5980000	184
														5990000	108
														6000000	148
														6010000	103
														6020000	75
														6030000	107
														6040000	149
														6050000	206
														6060000	262
														6070000	164
														6080000	57
														6090000	179
														6100000	181
														6110000	198
														6120000	103
														6130000	139
														6140000	224
														6150000	186
														6160000	202
														6170000	141
														6180000	215
														6190000	156
														6200000	134
														6210000	285
														6220000	209
														6230000	119
														6240000	139
														6250000	187
														6260000	151
														6270000	173
														6280000	159
														6290000	97
														6300000	70
														6310000	145
														6320000	164
														6330000	240
														6340000	196
														6350000	202
														6360000	92
														6370000	118
														6380000	48
														6390000	88
														6400000	61
														6410000	110
														6420000	121
														6430000	158
														6440000	96
														6450000	44
														6460000	202
														6470000	69
														6480000	194
														6490000	168
														6500000	47
														6510000	97
														6520000	169
														6530000	166
														6540000	161
														6550000	89
														6560000	149
														6570000	145
														6580000	141
														6590000	93
														6600000	161
														6610000	159
														6620000	115
														6630000	130
														6640000	117
														6650000	161
														6660000	105
														6670000	164
														6680000	133
														6690000	73
														6700000	134
														6710000	154
														6720000	105
														6730000	113
														6740000	192
														6750000	175
														6760000	160
														6770000	84
														6780000	150
														6790000	159
														6800000	241
														6810000	243
														6820000	77
														6830000	13
														6840000	41
														6850000	130
														6860000	262
														6870000	96
														6880000	118
														6890000	67
														6900000	168
														6910000	135
														6920000	292
														6930000	137
														6940000	202
														6950000	86
														6960000	169
														6970000	316
														6980000	141
														6990000	88
														7000000	116
														7010000	218
														7020000	99
														7030000	174
														7040000	146
														7050000	164
														7060000	129
														7070000	149
														7080000	299
														7090000	34
														7100000	138
														7110000	126
														7120000	227
														7130000	322
														7140000	206
														7150000	275
														7160000	283
														7170000	56
														7180000	108
														7190000	134
														7200000	176
														7210000	206
														7220000	219
														7230000	137
														7240000	124
														7250000	182
														7260000	168
														7270000	127
														7280000	258
														7290000	96
														7300000	124
														7310000	170
														7320000	183
														7330000	225
														7340000	195
														7350000	242
														7360000	178
														7370000	121
														7380000	66
														7390000	109
														7400000	197
														7410000	268
														7420000	250
														7430000	245
														7440000	140
														7450000	17
														7460000	21
														7470000	38
														7480000	12
														7490000	25
														7500000	48
														7510000	235
														7520000	251
														7530000	210
														7540000	176
														7550000	285
														7560000	145
														7570000	207
														7580000	171
														7590000	194
														7600000	164
														7610000	207
														7620000	166
														7630000	268
														7640000	221
														7650000	166
														7660000	43
														7670000	0
														7680000	132
														7690000	223
														7700000	227
														7710000	123
														7720000	161
														7730000	231
														7740000	145
														7750000	186
														7760000	240
														7770000	179
														7780000	244
														7790000	177
														7800000	158
														7810000	122
														7820000	216
														7830000	372
														7840000	157
														7850000	104
														7860000	175
														7870000	222
														7880000	186
														7890000	325
														7900000	235
														7910000	217
														7920000	97
														7930000	299
														7940000	143
														7950000	214
														7960000	343
														7970000	233
														7980000	424
														7990000	55
														8000000	186
														8010000	354
														8020000	261
														8030000	151
														8040000	125
														8050000	143
														8060000	222
														8070000	49
														8080000	45
														8090000	130
														8100000	264
														8110000	358
														8120000	303
														8130000	149
														8140000	219
														8150000	87
														8160000	21
														8170000	186
														8180000	187
														8190000	183
														8200000	217
														8210000	188
														8220000	0
														8230000	216
														8240000	283
														8250000	21
														8260000	23
														8270000	178
														8280000	225
														8290000	188
														8300000	236
														8310000	283
														8320000	0
														8330000	0
														8340000	248
														8350000	213
														8360000	8
														8370000	0
														8380000	0
														8390000	11
														8400000	1
														8410000	14
														8420000	2
														8430000	1
														8440000	0
														8450000	6
														8460000	1
														8470000	1
														8480000	0
														8490000	38
														8500000	0
														8510000	26
														8520000	77
														8530000	4
														8540000	0
														8550000	0
														8560000	0
														8570000	0
														8580000	0
														8590000	0
														8600000	33
														8610000	0
														8620000	20
														8630000	7
														8640000	20
														8650000	15
														8660000	15
														8670000	72
														8680000	20
														8690000	13
														8700000	73
														8710000	17
														8720000	4
														8730000	0
														8740000	18
														8750000	36
														8760000	102
														8770000	24
														8780000	11
														8790000	78
														8800000	2
														8810000	11
														8820000	5
														8830000	12
														8840000	30
														8850000	91
														8860000	18
														8870000	32
														8880000	1
														8890000	8
														8900000	6
														8910000	4
														8920000	35
														8930000	203
														8940000	121
														8950000	1
														8960000	226
														8970000	300
														8980000	95
														8990000	45
														9000000	35
														9010000	51
														9020000	59
														9030000	216
														9040000	56
														9050000	15
														9060000	170
														9070000	308
														9080000	332
														9090000	231
														9100000	36
														9110000	209
														9120000	215
														9130000	205
														9140000	273
														9150000	325
														9160000	29

## Sheet: M13
		The SNP values and intervals of each chromosome of M13
ctg1		ctg2		ctg3		ctg4		ctg5		ctg6		ctg7		ctg8		ctg9		ctg10		ctg11		ctg12		ctg13		ctg14
location	number	location	number	location	number	location	number	location	number	location	number	location	number	location	number	location	number	location	number	location	number	location	number	location	number	location	number
0-10000	349	0-10000	11	10000-20000	140	50000-60000	224	0-10000	2	0-10000	20	0-10000	58	0-10000	158	0-10000	2	0-10000	3	0-10000	3	0-10000	26	0-10000	3	0-10000	3
10000-20000	12	10000-20000	20	30000-40000	2	60000-70000	57	20000-30000	56	10000-20000	27	10000-20000	8	10000-20000	223	10000-20000	149	20000-30000	62	20000-30000	5	10000-20000	34	10000-20000	10	60000-70000	70
20000-30000	67	20000-30000	16	40000-50000	3	70000-80000	67	30000-40000	7	20000-30000	3	20000-30000	14	20000-30000	299	20000-30000	32	40000-50000	8	40000-50000	35	20000-30000	28	20000-30000	11	70000-80000	94
30000-40000	152	30000-40000	6	50000-60000	84	80000-90000	6	40000-50000	29	30000-40000	5	30000-40000	100	30000-40000	267	30000-40000	40	50000-60000	51	60000-70000	20	30000-40000	458	30000-40000	104	80000-90000	21
40000-50000	255	40000-50000	9	60000-70000	17	90000-100000	8	50000-60000	31	70000-80000	8	40000-50000	528	40000-50000	211	40000-50000	22	60000-70000	25	80000-90000	4	40000-50000	56	40000-50000	5
50000-60000	187	50000-60000	18	70000-80000	88	100000-110000	63	60000-70000	132	90000-100000	22	50000-60000	229	50000-60000	214	50000-60000	5	70000-80000	7	100000-110000	12	50000-60000	18	50000-60000	252
60000-70000	113	60000-70000	16	80000-90000	41	110000-120000	272	70000-80000	215	110000-120000	4	60000-70000	329	60000-70000	176	60000-70000	24	110000-120000	3	110000-120000	8	90000-100000	37	60000-70000	167
70000-80000	346	70000-80000	52	100000-110000	1	120000-130000	232	80000-90000	64	120000-130000	252	70000-80000	152	70000-80000	141	70000-80000	4	140000-150000	5	170000-180000	8	120000-130000	3	70000-80000	3
80000-90000	483	80000-90000	35	110000-120000	5	130000-140000	140	150000-160000	53	130000-140000	404	120000-130000	287	80000-90000	75	80000-90000	5	150000-160000	57	190000-200000	6	160000-170000	114	80000-90000	4
90000-100000	328	90000-100000	6	120000-130000	2	140000-150000	213	160000-170000	283	140000-150000	215	130000-140000	300	90000-100000	167	110000-120000	52	160000-170000	42	240000-250000	137	170000-180000	54	90000-100000	30
100000-110000	209	100000-110000	20	130000-140000	9	150000-160000	107	190000-200000	113	150000-160000	252	140000-150000	435	100000-110000	115	120000-130000	38	170000-180000	40	250000-260000	321	180000-190000	9	110000-120000	1
110000-120000	283	120000-130000	16	140000-150000	11	160000-170000	176	200000-210000	6	160000-170000	22	150000-160000	153	110000-120000	195	130000-140000	13	190000-200000	25	270000-280000	7	190000-200000	8	140000-150000	351
120000-130000	195	130000-140000	64	150000-160000	49	170000-180000	272	220000-230000	37	170000-180000	1	160000-170000	270	120000-130000	172	140000-150000	1	210000-220000	19	280000-290000	3	200000-210000	29	150000-160000	9
130000-140000	340	140000-150000	84	160000-170000	52	180000-190000	21	250000-260000	5	180000-190000	56	170000-180000	155	130000-140000	120	170000-180000	85	220000-230000	1	290000-300000	17	230000-240000	57	160000-170000	7
140000-150000	142	150000-160000	16	170000-180000	98	190000-200000	151	270000-280000	1	190000-200000	31	180000-190000	155	140000-150000	68	200000-210000	3	230000-240000	46	350000-360000	17	320000-330000	22	170000-180000	115
150000-160000	136	160000-170000	4	180000-190000	172	200000-210000	198	290000-300000	2	200000-210000	136	190000-200000	116	150000-160000	6	230000-240000	202	240000-250000	1	380000-390000	1	360000-370000	1
160000-170000	172	180000-190000	38	190000-200000	86	210000-220000	263	310000-320000	3	210000-220000	44	200000-210000	15	160000-170000	105	240000-250000	29	260000-270000	4	440000-450000	109	400000-410000	54
170000-180000	218	190000-200000	24	200000-210000	44	220000-230000	357	320000-330000	175	220000-230000	165	210000-220000	16	170000-180000	107	250000-260000	4	270000-280000	4	450000-460000	117	470000-480000	251
180000-190000	365	200000-210000	2	210000-220000	49	230000-240000	350	330000-340000	29	230000-240000	57	230000-240000	1	180000-190000	162	260000-270000	12	280000-290000	21	460000-470000	97	480000-490000	69
190000-200000	143	210000-220000	107	220000-230000	115	240000-250000	209	350000-360000	3	240000-250000	59	240000-250000	1	190000-200000	143	300000-310000	10	300000-310000	35	470000-480000	243	510000-520000	2
200000-210000	455	300000-310000	8	230000-240000	100	250000-260000	125	360000-370000	63	250000-260000	159	250000-260000	131	200000-210000	95	310000-320000	34	310000-320000	43	480000-490000	95	530000-540000	14
210000-220000	237	310000-320000	3	240000-250000	2	260000-270000	21	370000-380000	19	260000-270000	31	260000-270000	490	210000-220000	155	320000-330000	33	320000-330000	4	490000-500000	134	540000-550000	53
220000-230000	252	320000-330000	17	270000-280000	1	270000-280000	88	540000-550000	14	270000-280000	7	270000-280000	288	220000-230000	185	330000-340000	177	330000-340000	53	500000-510000	163	560000-570000	39
230000-240000	303	370000-380000	179	330000-340000	1	280000-290000	271	570000-580000	12	280000-290000	48	280000-290000	138	230000-240000	176	360000-370000	21	400000-410000	13	510000-520000	115	570000-580000	26
240000-250000	190	380000-390000	26	350000-360000	5	290000-300000	24	590000-600000	15	290000-300000	301	290000-300000	193	240000-250000	191	380000-390000	37	410000-420000	14	520000-530000	145	580000-590000	82
250000-260000	76	460000-470000	39	370000-380000	197	300000-310000	45	600000-610000	55	300000-310000	18	300000-310000	406	250000-260000	184	390000-400000	10	430000-440000	1	530000-540000	292	590000-600000	2
260000-270000	17	470000-480000	248	380000-390000	483	310000-320000	144	610000-620000	10	310000-320000	32	310000-320000	247	260000-270000	131	400000-410000	1	460000-470000	12	540000-550000	255	600000-610000	3
270000-280000	33	500000-510000	8	390000-400000	196	320000-330000	215	620000-630000	176	320000-330000	59	320000-330000	130	270000-280000	83	410000-420000	15	540000-550000	7	550000-560000	373	610000-620000	13
280000-290000	3	520000-530000	18	400000-410000	7	330000-340000	189	630000-640000	70	330000-340000	35	330000-340000	219	280000-290000	222	420000-430000	28	550000-560000	14	560000-570000	189	620000-630000	11
300000-310000	251	610000-620000	57	410000-420000	6	340000-350000	107	640000-650000	38	340000-350000	137	340000-350000	271	290000-300000	133	430000-440000	6	560000-570000	28	570000-580000	188	630000-640000	1
310000-320000	149	700000-710000	1	420000-430000	112	350000-360000	41	650000-660000	358	350000-360000	1	350000-360000	23	300000-310000	63	520000-530000	28	570000-580000	166	580000-590000	289	640000-650000	32
320000-330000	212	710000-720000	4	430000-440000	90	360000-370000	14	660000-670000	137	360000-370000	1	360000-370000	163	310000-320000	120	530000-540000	1	580000-590000	41	590000-600000	362	650000-660000	11
330000-340000	202	730000-740000	9	440000-450000	7	370000-380000	39	670000-680000	24	370000-380000	125	370000-380000	85	320000-330000	128	580000-590000	15	590000-600000	47	600000-610000	244	660000-670000	3
340000-350000	147	740000-750000	19	450000-460000	10	380000-390000	68	680000-690000	92	380000-390000	119	380000-390000	175	330000-340000	218	620000-630000	13	670000-680000	13	610000-620000	263	730000-740000	7
350000-360000	156	910000-920000	9	460000-470000	102	390000-400000	230	690000-700000	8	390000-400000	76	390000-400000	169	340000-350000	153	630000-640000	10	770000-780000	8	620000-630000	272	800000-810000	188
360000-370000	213	920000-930000	33	470000-480000	34	400000-410000	114	700000-710000	173	400000-410000	164	400000-410000	320	350000-360000	163	670000-680000	1	780000-790000	64	630000-640000	236	810000-820000	79
370000-380000	265	930000-940000	1	480000-490000	258	410000-420000	99	710000-720000	4	410000-420000	244	410000-420000	63	360000-370000	215	680000-690000	64	790000-800000	233	640000-650000	226	820000-830000	78
380000-390000	184	950000-960000	8	490000-500000	20	420000-430000	256	720000-730000	3	420000-430000	216	420000-430000	258	370000-380000	204	690000-700000	14	800000-810000	55	650000-660000	197	840000-850000	17
390000-400000	74	960000-970000	10	510000-520000	48	430000-440000	27	730000-740000	47	430000-440000	320	430000-440000	335	380000-390000	245	700000-710000	47	810000-820000	8	660000-670000	175	900000-910000	67
400000-410000	62	1010000-1020000	10	520000-530000	1	440000-450000	157	740000-750000	9	440000-450000	172	440000-450000	9	390000-400000	94	710000-720000	9	860000-870000	1	670000-680000	146	910000-920000	53
410000-420000	373	1020000-1030000	70	550000-560000	3	450000-460000	325	760000-770000	4	450000-460000	105	450000-460000	4	400000-410000	84	720000-730000	59	880000-890000	1	680000-690000	137	960000-970000	5
420000-430000	176	1030000-1040000	7	580000-590000	10	460000-470000	233	790000-800000	8	460000-470000	216	460000-470000	35	410000-420000	98	730000-740000	139	890000-900000	4	690000-700000	173	970000-980000	11
430000-440000	193	1090000-1100000	14	590000-600000	87	470000-480000	114	800000-810000	92	470000-480000	71	470000-480000	262	420000-430000	216	740000-750000	19	950000-960000	239	700000-710000	139	980000-990000	122
440000-450000	265	1100000-1110000	40	600000-610000	52	480000-490000	377	810000-820000	6	480000-490000	103	480000-490000	522	430000-440000	283	750000-760000	62	960000-970000	64	710000-720000	228	990000-1000000	8
460000-470000	149	1190000-1200000	16	610000-620000	107	490000-500000	245	830000-840000	2	490000-500000	272	490000-500000	253	440000-450000	217	770000-780000	61	970000-980000	5	720000-730000	188	1000000-1010000	183
470000-480000	357	1240000-1250000	8	620000-630000	22	500000-510000	119	850000-860000	1	500000-510000	226	500000-510000	72	450000-460000	254	780000-790000	24	1030000-1040000	2	730000-740000	272	1010000-1020000	169
480000-490000	151	1250000-1260000	60	630000-640000	199	510000-520000	198	880000-890000	38	510000-520000	78	510000-520000	83	460000-470000	75	870000-880000	4	1040000-1050000	14	740000-750000	280	1040000-1050000	3
490000-500000	300	1300000-1310000	26	640000-650000	174	520000-530000	312	950000-960000	16	520000-530000	61	520000-530000	356	470000-480000	5	880000-890000	6	1050000-1060000	86	750000-760000	138	1050000-1060000	7
500000-510000	269	1340000-1350000	13	650000-660000	140	530000-540000	281	960000-970000	62	530000-540000	264	530000-540000	174	480000-490000	183	890000-900000	4	1060000-1070000	6	760000-770000	198	1060000-1070000	12
510000-520000	324	1380000-1390000	1	660000-670000	109	540000-550000	312	970000-980000	179	540000-550000	215	540000-550000	225	490000-500000	42	900000-910000	2	1070000-1080000	9	770000-780000	212	1070000-1080000	36
520000-530000	315	1420000-1430000	17	670000-680000	92	550000-560000	214	980000-990000	89	550000-560000	145	550000-560000	103	500000-510000	65	920000-930000	6	1080000-1090000	4	780000-790000	253	1080000-1090000	6
530000-540000	172	1440000-1450000	10	680000-690000	151	560000-570000	128	990000-1000000	131	560000-570000	109	560000-570000	136	510000-520000	321	930000-940000	68	1090000-1100000	45	790000-800000	205	1090000-1100000	4
540000-550000	302	1450000-1460000	9	690000-700000	86	570000-580000	115	1000000-1010000	113	570000-580000	6	570000-580000	277	520000-530000	183	940000-950000	1	1100000-1110000	79	800000-810000	107	1100000-1110000	31
550000-560000	126	1520000-1530000	142	700000-710000	83	580000-590000	77	1010000-1020000	210	590000-600000	160	580000-590000	349	530000-540000	240	950000-960000	36	1400000-1410000	152	810000-820000	204	1110000-1120000	1
560000-570000	205	1530000-1540000	190	710000-720000	196	590000-600000	171	1020000-1030000	176	600000-610000	266	590000-600000	131	540000-550000	231	960000-970000	39	1410000-1420000	149	820000-830000	338	1130000-1140000	76
570000-580000	280	1540000-1550000	53	720000-730000	124	600000-610000	231	1030000-1040000	140	610000-620000	50	600000-610000	175	550000-560000	247	970000-980000	206	1420000-1430000	247	830000-840000	166	1140000-1150000	292
580000-590000	173	1550000-1560000	95	730000-740000	227	610000-620000	226	1040000-1050000	186	630000-640000	4	610000-620000	238	560000-570000	170	980000-990000	104	1430000-1440000	153	840000-850000	121	1150000-1160000	261
590000-600000	169	1560000-1570000	125	740000-750000	509	620000-630000	86	1050000-1060000	148	640000-650000	15	620000-630000	241	570000-580000	156	990000-1000000	368	1440000-1450000	60	850000-860000	172	1160000-1170000	89
600000-610000	189	1570000-1580000	275	750000-760000	99	630000-640000	95	1060000-1070000	180	650000-660000	44	630000-640000	217	580000-590000	250	1000000-1010000	131	1450000-1460000	205	860000-870000	197	1170000-1180000	80
610000-620000	264	1580000-1590000	59	760000-770000	116	640000-650000	11	1070000-1080000	261	660000-670000	152	640000-650000	3	590000-600000	192	1010000-1020000	272	1460000-1470000	223	870000-880000	198	1180000-1190000	45
620000-630000	82	1590000-1600000	123	770000-780000	51	650000-660000	156	1080000-1090000	148	680000-690000	14	650000-660000	12	600000-610000	14	1020000-1030000	268	1470000-1480000	152	880000-890000	321	1190000-1200000	33
630000-640000	1	1600000-1610000	14	780000-790000	86	660000-670000	208	1090000-1100000	78	710000-720000	108	660000-670000	122	610000-620000	239	1030000-1040000	220	1480000-1490000	268	890000-900000	317	1200000-1210000	10
650000-660000	2	1610000-1620000	30	790000-800000	21	670000-680000	180	1100000-1110000	196	720000-730000	8	670000-680000	241	620000-630000	115	1040000-1050000	400	1490000-1500000	269	900000-910000	134	1210000-1220000	1
660000-670000	12	1620000-1630000	155	800000-810000	20	680000-690000	246	1110000-1120000	227	730000-740000	232	680000-690000	120	630000-640000	119	1050000-1060000	235	1500000-1510000	253	910000-920000	92	1220000-1230000	1
740000-750000	3	1630000-1640000	62	810000-820000	201	690000-700000	94	1120000-1130000	220	740000-750000	305	690000-700000	4	640000-650000	37	1060000-1070000	231	1510000-1520000	216	920000-930000	163	1230000-1240000	7
750000-760000	13	1640000-1650000	100	820000-830000	188	700000-710000	118	1130000-1140000	221	750000-760000	272	700000-710000	218	650000-660000	220	1070000-1080000	215	1520000-1530000	171	930000-940000	56
770000-780000	2	1650000-1660000	192	830000-840000	121	710000-720000	218	1140000-1150000	160	760000-770000	66	710000-720000	138	660000-670000	258	1080000-1090000	255	1530000-1540000	161	940000-950000	146
800000-810000	3	1660000-1670000	126	840000-850000	81	720000-730000	212	1150000-1160000	189	770000-780000	321	720000-730000	234	670000-680000	225	1090000-1100000	216	1540000-1550000	163	950000-960000	395
810000-820000	6	1670000-1680000	138	850000-860000	130	730000-740000	391	1160000-1170000	167	780000-790000	248	730000-740000	237	680000-690000	73	1100000-1110000	55	1550000-1560000	197	960000-970000	369
820000-830000	1	1680000-1690000	111	860000-870000	256	740000-750000	478	1170000-1180000	103	790000-800000	233	740000-750000	141	690000-700000	292	1110000-1120000	161	1560000-1570000	124	970000-980000	366
840000-850000	18	1690000-1700000	182	870000-880000	148	750000-760000	184	1180000-1190000	104	800000-810000	333	750000-760000	173	700000-710000	73	1120000-1130000	102	1570000-1580000	124	980000-990000	258
870000-880000	231	1700000-1710000	258	880000-890000	129	760000-770000	263	1190000-1200000	123	810000-820000	55	760000-770000	122	710000-720000	157	1130000-1140000	153	1580000-1590000	107	990000-1000000	146
880000-890000	133	1710000-1720000	114	890000-900000	108	770000-780000	134	1200000-1210000	179	830000-840000	15	770000-780000	226	720000-730000	204	1140000-1150000	321	1590000-1600000	194	1000000-1010000	201
910000-920000	15	1720000-1730000	195	900000-910000	93	780000-790000	149	1210000-1220000	148	840000-850000	86	780000-790000	239	730000-740000	142	1150000-1160000	196	1600000-1610000	141	1010000-1020000	216
920000-930000	28	1730000-1740000	13	910000-920000	185	790000-800000	75	1220000-1230000	101	860000-870000	1	790000-800000	294	740000-750000	2	1160000-1170000	204	1610000-1620000	10	1020000-1030000	226
970000-980000	2	1740000-1750000	101	920000-930000	177	800000-810000	536	1230000-1240000	145	870000-880000	383	800000-810000	243	750000-760000	73	1170000-1180000	161	1620000-1630000	8	1030000-1040000	407
1020000-1030000	3	1750000-1760000	191	930000-940000	212	810000-820000	43	1240000-1250000	156	880000-890000	451	810000-820000	38	760000-770000	114	1180000-1190000	83	1630000-1640000	111	1040000-1050000	5
1060000-1070000	5	1760000-1770000	164	940000-950000	192	820000-830000	90	1250000-1260000	60	890000-900000	252	820000-830000	300	770000-780000	151	1190000-1200000	166	1640000-1650000	70	1060000-1070000	1
1070000-1080000	2	1770000-1780000	145	950000-960000	167	830000-840000	91	1260000-1270000	98	900000-910000	168	830000-840000	46	780000-790000	223	1200000-1210000	112	1650000-1660000	95	1070000-1080000	16
1080000-1090000	182	1780000-1790000	294	960000-970000	213	840000-850000	35	1270000-1280000	123	910000-920000	195	880000-890000	10	790000-800000	126	1210000-1220000	85	1660000-1670000	178	1080000-1090000	51
1090000-1100000	260	1790000-1800000	100	970000-980000	126	850000-860000	44	1280000-1290000	17	920000-930000	249	890000-900000	48	800000-810000	3	1220000-1230000	145	1670000-1680000	153	1090000-1100000	15
1100000-1110000	140	1800000-1810000	143	980000-990000	299	860000-870000	159	1290000-1300000	60	930000-940000	167	900000-910000	280	820000-830000	70	1230000-1240000	102	1680000-1690000	184	1100000-1110000	41
1110000-1120000	129	1810000-1820000	159	990000-1000000	200	870000-880000	176	1300000-1310000	132	940000-950000	307	910000-920000	296	830000-840000	10	1240000-1250000	110	1690000-1700000	208	1110000-1120000	92
1120000-1130000	129	1820000-1830000	39	1000000-1010000	221	880000-890000	175	1310000-1320000	236	950000-960000	269	920000-930000	179	840000-850000	52	1250000-1260000	149	1700000-1710000	205	1120000-1130000	184
1130000-1140000	214	1830000-1840000	4	1010000-1020000	167	890000-900000	145	1320000-1330000	235	960000-970000	161	930000-940000	343	850000-860000	142	1260000-1270000	208	1710000-1720000	214	1130000-1140000	105
1140000-1150000	165	1840000-1850000	26	1020000-1030000	220	900000-910000	64	1330000-1340000	154	970000-980000	240	940000-950000	159	860000-870000	96	1270000-1280000	181	1720000-1730000	218	1140000-1150000	98
1150000-1160000	85	1850000-1860000	16	1030000-1040000	91	910000-920000	119	1340000-1350000	88	980000-990000	220	950000-960000	193	870000-880000	144	1280000-1290000	58	1730000-1740000	243	1150000-1160000	343
1160000-1170000	41	1860000-1870000	32	1040000-1050000	257	920000-930000	193	1350000-1360000	127	990000-1000000	199	960000-970000	109	880000-890000	194	1290000-1300000	66	1740000-1750000	194	1160000-1170000	175
1170000-1180000	184	1870000-1880000	60	1050000-1060000	210	930000-940000	316	1360000-1370000	139	1000000-1010000	119	970000-980000	157	890000-900000	195	1300000-1310000	259	1750000-1760000	187	1170000-1180000	191
1180000-1190000	94	1880000-1890000	37	1060000-1070000	204	940000-950000	264	1370000-1380000	111	1010000-1020000	138	980000-990000	78	900000-910000	32	1310000-1320000	268	1760000-1770000	262	1180000-1190000	98
1190000-1200000	102	1890000-1900000	173	1070000-1080000	202	950000-960000	276	1380000-1390000	284	1020000-1030000	244	990000-1000000	329	910000-920000	138	1320000-1330000	227	1770000-1780000	199	1190000-1200000	157
1200000-1210000	123	1900000-1910000	45	1080000-1090000	220	960000-970000	73	1390000-1400000	198	1030000-1040000	235	1000000-1010000	222	920000-930000	304	1330000-1340000	265	1780000-1790000	13	1200000-1210000	125
1210000-1220000	351	1910000-1920000	71	1090000-1100000	182	970000-980000	12	1400000-1410000	150	1040000-1050000	142	1010000-1020000	282	930000-940000	281	1340000-1350000	137	1790000-1800000	40	1210000-1220000	213
1220000-1230000	405	1920000-1930000	161	1100000-1110000	151	980000-990000	237	1410000-1420000	94	1050000-1060000	256	1020000-1030000	480	940000-950000	155	1350000-1360000	78	1810000-1820000	18	1220000-1230000	149
1230000-1240000	210	1930000-1940000	174	1110000-1120000	151	990000-1000000	177	1420000-1430000	94	1060000-1070000	105	1030000-1040000	432	950000-960000	78	1360000-1370000	167	1820000-1830000	2	1230000-1240000	205
1240000-1250000	207	1940000-1950000	241	1120000-1130000	131	1000000-1010000	73	1430000-1440000	93	1070000-1080000	262	1040000-1050000	442	960000-970000	93	1370000-1380000	131	1840000-1850000	44	1240000-1250000	259
1250000-1260000	154	1950000-1960000	343	1130000-1140000	83	1010000-1020000	53	1440000-1450000	97	1080000-1090000	210	1050000-1060000	216	970000-980000	72	1380000-1390000	196	1850000-1860000	29	1250000-1260000	361
1260000-1270000	120	1960000-1970000	256	1140000-1150000	90	1020000-1030000	67	1450000-1460000	111	1090000-1100000	311	1060000-1070000	304	980000-990000	89	1390000-1400000	208	1860000-1870000	45	1260000-1270000	203
1270000-1280000	119	1970000-1980000	269	1150000-1160000	145	1030000-1040000	119	1460000-1470000	79	1100000-1110000	51	1070000-1080000	428	990000-1000000	150	1400000-1410000	228	1870000-1880000	52	1270000-1280000	156
1280000-1290000	228	1980000-1990000	152	1160000-1170000	219	1040000-1050000	187	1470000-1480000	107	1120000-1130000	3	1080000-1090000	162	1000000-1010000	168	1410000-1420000	172	1880000-1890000	1	1280000-1290000	160
1290000-1300000	72	1990000-2000000	206	1170000-1180000	224	1050000-1060000	179	1480000-1490000	115	1130000-1140000	3	1090000-1100000	117	1010000-1020000	82	1420000-1430000	2	1890000-1900000	33	1290000-1300000	297
1300000-1310000	469	2000000-2010000	85	1180000-1190000	203	1060000-1070000	35	1490000-1500000	124	1140000-1150000	3	1100000-1110000	153	1020000-1030000	94	1430000-1440000	120	1900000-1910000	26	1300000-1310000	18
1310000-1320000	166	2010000-2020000	86	1190000-1200000	329	1070000-1080000	137	1500000-1510000	92	1150000-1160000	396	1110000-1120000	246	1040000-1050000	9	1440000-1450000	176	1910000-1920000	29	1310000-1320000	13
1320000-1330000	135	2040000-2050000	214	1200000-1210000	224	1080000-1090000	303	1510000-1520000	128	1160000-1170000	56	1120000-1130000	101	1070000-1080000	35	1450000-1460000	141	1920000-1930000	9	1320000-1330000	25
1330000-1340000	71	2050000-2060000	3	1210000-1220000	134	1090000-1100000	148	1520000-1530000	124	1170000-1180000	150	1130000-1140000	102	1090000-1100000	67	1460000-1470000	155	1930000-1940000	42	1330000-1340000	28
1340000-1350000	195	2070000-2080000	23	1220000-1230000	228	1100000-1110000	220	1530000-1540000	109	1180000-1190000	286	1140000-1150000	186	1100000-1110000	2	1470000-1480000	129	1940000-1950000	38	1340000-1350000	32
1350000-1360000	154	2080000-2090000	236	1230000-1240000	164	1110000-1120000	328	1540000-1550000	127	1190000-1200000	360	1150000-1160000	411	1110000-1120000	26	1480000-1490000	41	1950000-1960000	8	1350000-1360000	42
1360000-1370000	87	2090000-2100000	271	1240000-1250000	192	1120000-1130000	214	1550000-1560000	41	1200000-1210000	334	1160000-1170000	282	1120000-1130000	100	1490000-1500000	24	1960000-1970000	27	1360000-1370000	28
1370000-1380000	66	2100000-2110000	420	1250000-1260000	379	1130000-1140000	189	1560000-1570000	60	1210000-1220000	280	1170000-1180000	275	1140000-1150000	6	1500000-1510000	59	1970000-1980000	22	1370000-1380000	4
1380000-1390000	65	2110000-2120000	268	1260000-1270000	415	1160000-1170000	12	1570000-1580000	49	1220000-1230000	334	1180000-1190000	226	1150000-1160000	14	1510000-1520000	127	1990000-2000000	17	1380000-1390000	98
1390000-1400000	218	2120000-2130000	396	1270000-1280000	321	1170000-1180000	4	1580000-1590000	86	1230000-1240000	345	1190000-1200000	1	1160000-1170000	20	1520000-1530000	149	2000000-2010000	3	1390000-1400000	244
1400000-1410000	66	2130000-2140000	94	1280000-1290000	171	1190000-1200000	17	1590000-1600000	115	1240000-1250000	315	1200000-1210000	1	1170000-1180000	208	1530000-1540000	139	2010000-2020000	70	1400000-1410000	16
1410000-1420000	19	2140000-2150000	83	1290000-1300000	105	1220000-1230000	1	1600000-1610000	105	1250000-1260000	188	1230000-1240000	1	1180000-1190000	18	1540000-1550000	97	2020000-2030000	124	1410000-1420000	12
1420000-1430000	182	2150000-2160000	104	1300000-1310000	128	1240000-1250000	19	1610000-1620000	172	1260000-1270000	79	1250000-1260000	21	1200000-1210000	1	1550000-1560000	78	2030000-2040000	216	1420000-1430000	252
1430000-1440000	237	2160000-2170000	47	1310000-1320000	291	1300000-1310000	15	1620000-1630000	122	1270000-1280000	9	1260000-1270000	47	1210000-1220000	165	1560000-1570000	121	2040000-2050000	321	1430000-1440000	221
1440000-1450000	163	2170000-2180000	173	1320000-1330000	68	1320000-1330000	1	1630000-1640000	70	1280000-1290000	78	1320000-1330000	13	1220000-1230000	146	1570000-1580000	96	2050000-2060000	164	1440000-1450000	69
1450000-1460000	118	2180000-2190000	88	1330000-1340000	259	1350000-1360000	21	1640000-1650000	210	1290000-1300000	192	1330000-1340000	117	1230000-1240000	179	1580000-1590000	125	2060000-2070000	199	1450000-1460000	36
1460000-1470000	85	2190000-2200000	241	1340000-1350000	212	1360000-1370000	5	1650000-1660000	118	1300000-1310000	231	1340000-1350000	288	1240000-1250000	4	1590000-1600000	79	2070000-2080000	146	1460000-1470000	6
1470000-1480000	239	2200000-2210000	219	1350000-1360000	143	1400000-1410000	22	1660000-1670000	109	1310000-1320000	190	1350000-1360000	317	1250000-1260000	53	1600000-1610000	77	2080000-2090000	224	1520000-1530000	1
1480000-1490000	167	2210000-2220000	365	1360000-1370000	139	1410000-1420000	98	1670000-1680000	72	1320000-1330000	236	1360000-1370000	101	1260000-1270000	99	1610000-1620000	83	2090000-2100000	315	1540000-1550000	11
1490000-1500000	47	2220000-2230000	245	1370000-1380000	129	1420000-1430000	148	1680000-1690000	53	1330000-1340000	180	1370000-1380000	17	1270000-1280000	143	1620000-1630000	49	2100000-2110000	167	1570000-1580000	4
1500000-1510000	361	2230000-2240000	415	1380000-1390000	163	1430000-1440000	49	1690000-1700000	53	1340000-1350000	230	1380000-1390000	234	1280000-1290000	106	1630000-1640000	77	2110000-2120000	246	1580000-1590000	1
1510000-1520000	17	2240000-2250000	85	1390000-1400000	147	1440000-1450000	106	1700000-1710000	32	1350000-1360000	173	1390000-1400000	99	1290000-1300000	153	1640000-1650000	88	2120000-2130000	136	1590000-1600000	4
1520000-1530000	74	2250000-2260000	618	1400000-1410000	242	1450000-1460000	70	1710000-1720000	74	1360000-1370000	74	1400000-1410000	304	1300000-1310000	264	1650000-1660000	81	2130000-2140000	143	1600000-1610000	2
1530000-1540000	159	2260000-2270000	181	1410000-1420000	281	1460000-1470000	148	1720000-1730000	56	1370000-1380000	127	1410000-1420000	330	1310000-1320000	115	1660000-1670000	104	2140000-2150000	262	1610000-1620000	359
1540000-1550000	202	2270000-2280000	206	1420000-1430000	167	1470000-1480000	97	1730000-1740000	178	1380000-1390000	150	1420000-1430000	271	1320000-1330000	45	1670000-1680000	187	2150000-2160000	262	1620000-1630000	214
1550000-1560000	140	2280000-2290000	406	1430000-1440000	152	1480000-1490000	1	1740000-1750000	139	1390000-1400000	88	1430000-1440000	256	1330000-1340000	106	1680000-1690000	65	2160000-2170000	280	1630000-1640000	186
1560000-1570000	64	2290000-2300000	55	1440000-1450000	221	1490000-1500000	6	1750000-1760000	66	1400000-1410000	84	1440000-1450000	440	1340000-1350000	135	1690000-1700000	92	2170000-2180000	280	1640000-1650000	233
1570000-1580000	23	2310000-2320000	152	1450000-1460000	336	1500000-1510000	137	1760000-1770000	95	1410000-1420000	187	1450000-1460000	288	1350000-1360000	82	1700000-1710000	158	2180000-2190000	148	1650000-1660000	119
1580000-1590000	216	2320000-2330000	163	1460000-1470000	303	1510000-1520000	105	1770000-1780000	86	1420000-1430000	75	1460000-1470000	214	1360000-1370000	159	1710000-1720000	147	2190000-2200000	296	1660000-1670000	174
1590000-1600000	247	2330000-2340000	214	1470000-1480000	304	1520000-1530000	259	1780000-1790000	112	1430000-1440000	32	1470000-1480000	343	1370000-1380000	80	1720000-1730000	113	2200000-2210000	314	1670000-1680000	210
1600000-1610000	80	2340000-2350000	113	1480000-1490000	2	1530000-1540000	232	1790000-1800000	70	1440000-1450000	27	1480000-1490000	296	1380000-1390000	141	1730000-1740000	209	2210000-2220000	136	1680000-1690000	10
1610000-1620000	43	2350000-2360000	213	1490000-1500000	103	1540000-1550000	248	1800000-1810000	49	1450000-1460000	52	1490000-1500000	234	1390000-1400000	26	1740000-1750000	159	2220000-2230000	279	1690000-1700000	9
1620000-1630000	122	2360000-2370000	304	1500000-1510000	170	1550000-1560000	200	1810000-1820000	41	1460000-1470000	17	1500000-1510000	89	1400000-1410000	251	1750000-1760000	114	2230000-2240000	67	1700000-1710000	4
1630000-1640000	153	2370000-2380000	225	1510000-1520000	1	1560000-1570000	96	1820000-1830000	40	1470000-1480000	233	1510000-1520000	110	1410000-1420000	190	1760000-1770000	114	2240000-2250000	219	1710000-1720000	3
1640000-1650000	137	2380000-2390000	177	1520000-1530000	23	1570000-1580000	149	1830000-1840000	55	1480000-1490000	6	1520000-1530000	364	1420000-1430000	256	1770000-1780000	97	2250000-2260000	235	1720000-1730000	45
1650000-1660000	238	2390000-2400000	340	1530000-1540000	6	1580000-1590000	94	1840000-1850000	47	1490000-1500000	16	1530000-1540000	9	1430000-1440000	291	1780000-1790000	109	2260000-2270000	299	1730000-1740000	29
1660000-1670000	242	2400000-2410000	196	1590000-1600000	7	1590000-1600000	171	1850000-1860000	31	1500000-1510000	70	1540000-1550000	279	1440000-1450000	209	1790000-1800000	81	2270000-2280000	342	1740000-1750000	127
1670000-1680000	205	2410000-2420000	263	1600000-1610000	4	1600000-1610000	133	1860000-1870000	196	1510000-1520000	189	1550000-1560000	429	1450000-1460000	52	1800000-1810000	45	2280000-2290000	263	1750000-1760000	184
1680000-1690000	109	2420000-2430000	194	1610000-1620000	122	1610000-1620000	204	1870000-1880000	125	1530000-1540000	28	1560000-1570000	326	1460000-1470000	125	1810000-1820000	119	2290000-2300000	5	1760000-1770000	109
1690000-1700000	173	2430000-2440000	26	1620000-1630000	115	1620000-1630000	168	1880000-1890000	137	1540000-1550000	304	1570000-1580000	344	1470000-1480000	91	1820000-1830000	100	2300000-2310000	18	1770000-1780000	115
1700000-1710000	309	2520000-2530000	2	1630000-1640000	251	1630000-1640000	126	1890000-1900000	130	1550000-1560000	315	1580000-1590000	290	1480000-1490000	50	1830000-1840000	97	2310000-2320000	39	1780000-1790000	91
1710000-1720000	119	2540000-2550000	1	1640000-1650000	356	1640000-1650000	22	1900000-1910000	101	1560000-1570000	138	1590000-1600000	265	1490000-1500000	205	1840000-1850000	179	2320000-2330000	111	1790000-1800000	44
1720000-1730000	163	2550000-2560000	3	1650000-1660000	325	1650000-1660000	39	1910000-1920000	75	1570000-1580000	6	1600000-1610000	256	1500000-1510000	210	1850000-1860000	97	2330000-2340000	248	1800000-1810000	89
1730000-1740000	157	2560000-2570000	2	1660000-1670000	115	1660000-1670000	71	1920000-1930000	111	1580000-1590000	16	1610000-1620000	145	1510000-1520000	79	1860000-1870000	140	2340000-2350000	263	1810000-1820000	175
1740000-1750000	203	2570000-2580000	31	1670000-1680000	216	1670000-1680000	55	1930000-1940000	93	1590000-1600000	4	1620000-1630000	214	1520000-1530000	125	1870000-1880000	71	2350000-2360000	92	1820000-1830000	185
1750000-1760000	195	2580000-2590000	1	1680000-1690000	185	1680000-1690000	135	1940000-1950000	40	1600000-1610000	181	1630000-1640000	266	1530000-1540000	136	1880000-1890000	80	2360000-2370000	291	1830000-1840000	320
1760000-1770000	218	2610000-2620000	49	1690000-1700000	301	1690000-1700000	82	1950000-1960000	10	1610000-1620000	210	1640000-1650000	160	1540000-1550000	354	1890000-1900000	150	2370000-2380000	153	1840000-1850000	91
1770000-1780000	145	2620000-2630000	107	1700000-1710000	186	1700000-1710000	128	1960000-1970000	134	1620000-1630000	251	1650000-1660000	92	1550000-1560000	216	1900000-1910000	125	2380000-2390000	295	1850000-1860000	107
1780000-1790000	178	2630000-2640000	217	1710000-1720000	262	1710000-1720000	104	1970000-1980000	96	1630000-1640000	263	1660000-1670000	36	1560000-1570000	302	1910000-1920000	131	2390000-2400000	389	1860000-1870000	229
1790000-1800000	432	2640000-2650000	375	1720000-1730000	164	1720000-1730000	74	1980000-1990000	136	1640000-1650000	236	1670000-1680000	84	1570000-1580000	150	1920000-1930000	77	2400000-2410000	245	1870000-1880000	36
1800000-1810000	326	2650000-2660000	341	1730000-1740000	274	1730000-1740000	53	1990000-2000000	115	1650000-1660000	503	1680000-1690000	258	1580000-1590000	67	1930000-1940000	157	2410000-2420000	225	1880000-1890000	117
1810000-1820000	149	2660000-2670000	291	1740000-1750000	57	1740000-1750000	110	2000000-2010000	128	1660000-1670000	334	1690000-1700000	238	1590000-1600000	111	1940000-1950000	56	2420000-2430000	101	1890000-1900000	364
1820000-1830000	4	2670000-2680000	277	1750000-1760000	14	1750000-1760000	202	2010000-2020000	92	1670000-1680000	267	1700000-1710000	412	1600000-1610000	278	1950000-1960000	126	2430000-2440000	55	1900000-1910000	201
1830000-1840000	91	2680000-2690000	3	1760000-1770000	184	1760000-1770000	47	2020000-2030000	84	1680000-1690000	204	1710000-1720000	262	1610000-1620000	1	1960000-1970000	141	2440000-2450000	128	1910000-1920000	159
1840000-1850000	101	2690000-2700000	2	1770000-1780000	347	1770000-1780000	89	2030000-2040000	135	1690000-1700000	46	1720000-1730000	2	1620000-1630000	255	1970000-1980000	115	2450000-2460000	3	1920000-1930000	123
1850000-1860000	71	2700000-2710000	188	1780000-1790000	288	1780000-1790000	259	2040000-2050000	171	1700000-1710000	81	1730000-1740000	5	1630000-1640000	86	1980000-1990000	159	2460000-2470000	122	1930000-1940000	122
1860000-1870000	280	2710000-2720000	412	1790000-1800000	284	1790000-1800000	153	2050000-2060000	57	1710000-1720000	51	1740000-1750000	28	1640000-1650000	115	1990000-2000000	215	2470000-2480000	224	1940000-1950000	271
1870000-1880000	160	2720000-2730000	241	1800000-1810000	199	1800000-1810000	21	2060000-2070000	96	1720000-1730000	187	1750000-1760000	18	1650000-1660000	103	2000000-2010000	132	2480000-2490000	270	1950000-1960000	215
1880000-1890000	145	2730000-2740000	320	1810000-1820000	318	1810000-1820000	57	2070000-2080000	149	1730000-1740000	63	1760000-1770000	171	1660000-1670000	90	2010000-2020000	205	2490000-2500000	226	1960000-1970000	252
1890000-1900000	266	2740000-2750000	163	1820000-1830000	204	1820000-1830000	81	2080000-2090000	133	1740000-1750000	214	1770000-1780000	72	1690000-1700000	337	2020000-2030000	148	2500000-2510000	222	1970000-1980000	323
1900000-1910000	185	2750000-2760000	64	1830000-1840000	185	1830000-1840000	85	2090000-2100000	185	1750000-1760000	89	1780000-1790000	313	1700000-1710000	40	2030000-2040000	126	2510000-2520000	282	1980000-1990000	111
1910000-1920000	368	2760000-2770000	214	1840000-1850000	276	1840000-1850000	68	2100000-2110000	214	1760000-1770000	89	1790000-1800000	257	1710000-1720000	79	2040000-2050000	240	2520000-2530000	177	1990000-2000000	154
1920000-1930000	201	2770000-2780000	388	1850000-1860000	214	1850000-1860000	19	2110000-2120000	189	1770000-1780000	110	1800000-1810000	119	1720000-1730000	489	2050000-2060000	160	2530000-2540000	125	2000000-2010000	404
1930000-1940000	134	2780000-2790000	197	1860000-1870000	356	1860000-1870000	26	2120000-2130000	117	1780000-1790000	212	1810000-1820000	133	1730000-1740000	200	2060000-2070000	174	2540000-2550000	255	2010000-2020000	34
1940000-1950000	84	2790000-2800000	280	1870000-1880000	352	1870000-1880000	42	2130000-2140000	172	1790000-1800000	191	1820000-1830000	292	1740000-1750000	147	2070000-2080000	108	2550000-2560000	267	2030000-2040000	53
1950000-1960000	22	2800000-2810000	81	1880000-1890000	119	1880000-1890000	90	2140000-2150000	123	1800000-1810000	77	1830000-1840000	201	1750000-1760000	131	2080000-2090000	165	2560000-2570000	248	2050000-2060000	4
1960000-1970000	187	2810000-2820000	42	1890000-1900000	119	1890000-1900000	69	2150000-2160000	62	1810000-1820000	113	1840000-1850000	289	1760000-1770000	56	2090000-2100000	145	2570000-2580000	221	2060000-2070000	37
1970000-1980000	250	2820000-2830000	137	1900000-1910000	88	1900000-1910000	90	2160000-2170000	130	1820000-1830000	177	1850000-1860000	315	1770000-1780000	205	2100000-2110000	111	2580000-2590000	303	2100000-2110000	18
1980000-1990000	1	2830000-2840000	175	1910000-1920000	193	1910000-1920000	44	2170000-2180000	157	1830000-1840000	265	1860000-1870000	183	1780000-1790000	23	2110000-2120000	31	2590000-2600000	295	2130000-2140000	15
1990000-2000000	350	2840000-2850000	190	1920000-1930000	30	1920000-1930000	103	2180000-2190000	85	1840000-1850000	292	1870000-1880000	364	1790000-1800000	120	2120000-2130000	175	2600000-2610000	331	2150000-2160000	5
2000000-2010000	334	2850000-2860000	287	1930000-1940000	153	1930000-1940000	131	2190000-2200000	117	1850000-1860000	190	1880000-1890000	234	1800000-1810000	142	2130000-2140000	100	2610000-2620000	32	2170000-2180000	3
2010000-2020000	312	2860000-2870000	350	1940000-1950000	273	1940000-1950000	136	2200000-2210000	137	1860000-1870000	288	1890000-1900000	247	1810000-1820000	133	2140000-2150000	174	2620000-2630000	124	2230000-2240000	12
2020000-2030000	156	2870000-2880000	273	1950000-1960000	279	1950000-1960000	97	2210000-2220000	101	1870000-1880000	134	1900000-1910000	241	1820000-1830000	160	2150000-2160000	83	2630000-2640000	211	2250000-2260000	7
2030000-2040000	253	2880000-2890000	196	1960000-1970000	76	1960000-1970000	145	2220000-2230000	116	1880000-1890000	240	1910000-1920000	362	1830000-1840000	167	2160000-2170000	138	2640000-2650000	218	2260000-2270000	2
2040000-2050000	357	2890000-2900000	184	1970000-1980000	304	1970000-1980000	115	2230000-2240000	184	1890000-1900000	287	1920000-1930000	373	1840000-1850000	273	2170000-2180000	209	2650000-2660000	336	2270000-2280000	5
2050000-2060000	301	2900000-2910000	42	1980000-1990000	37	1980000-1990000	145	2240000-2250000	146	1900000-1910000	232	1930000-1940000	179	1850000-1860000	353	2180000-2190000	176	2660000-2670000	213	2280000-2290000	34
2060000-2070000	363	2910000-2920000	18	1990000-2000000	40	1990000-2000000	122	2250000-2260000	65	1910000-1920000	329	1940000-1950000	27	1860000-1870000	73	2190000-2200000	228	2670000-2680000	242	2340000-2350000	5
2070000-2080000	252	2920000-2930000	147	2000000-2010000	283	2000000-2010000	120	2260000-2270000	23	1920000-1930000	259	1950000-1960000	376	2040000-2050000	7	2200000-2210000	75	2680000-2690000	154	2360000-2370000	3
2080000-2090000	235	2930000-2940000	154	2010000-2020000	160	2010000-2020000	82	2270000-2280000	11	1930000-1940000	200	1960000-1970000	117	2120000-2130000	6	2210000-2220000	61	2690000-2700000	240	2370000-2380000	13
2090000-2100000	320	2940000-2950000	121	2020000-2030000	108	2020000-2030000	92	2280000-2290000	127	1940000-1950000	255	1970000-1980000	158	2160000-2170000	3	2220000-2230000	141	2700000-2710000	122	2380000-2390000	9
2100000-2110000	341	2950000-2960000	177	2030000-2040000	221	2030000-2040000	96	2290000-2300000	135	1950000-1960000	268	1980000-1990000	237	2210000-2220000	2	2230000-2240000	80	2710000-2720000	310	2390000-2400000	31
2110000-2120000	187	2960000-2970000	150	2040000-2050000	184	2040000-2050000	111	2300000-2310000	245	1960000-1970000	168	1990000-2000000	195	2220000-2230000	3	2240000-2250000	104	2720000-2730000	313	2400000-2410000	32
2120000-2130000	225	2970000-2980000	130	2050000-2060000	81	2050000-2060000	73	2310000-2320000	127	1970000-1980000	362	2000000-2010000	181	2250000-2260000	8	2250000-2260000	209	2730000-2740000	282	2410000-2420000	35
2130000-2140000	245	2980000-2990000	112	2060000-2070000	136	2060000-2070000	83	2320000-2330000	210	1980000-1990000	373	2010000-2020000	231	2270000-2280000	31	2260000-2270000	279	2740000-2750000	44	2420000-2430000	1
2140000-2150000	56	2990000-3000000	48	2070000-2080000	274	2070000-2080000	88	2330000-2340000	203	1990000-2000000	228	2020000-2030000	287	2360000-2370000	81	2270000-2280000	135	2750000-2760000	147	2430000-2440000	7
2150000-2160000	41	3000000-3010000	26	2080000-2090000	208	2080000-2090000	93	2340000-2350000	233	2000000-2010000	275	2030000-2040000	387	2370000-2380000	1	2280000-2290000	156	2760000-2770000	201	2440000-2450000	16
2160000-2170000	84	3010000-3020000	94	2090000-2100000	289	2090000-2100000	70	2350000-2360000	200	2050000-2060000	236	2040000-2050000	119	2390000-2400000	3	2290000-2300000	278	2770000-2780000	259	2450000-2460000	239
2180000-2190000	123	3020000-3030000	175	2100000-2110000	417	2100000-2110000	109	2360000-2370000	246	2060000-2070000	225	2050000-2060000	4	2400000-2410000	14	2300000-2310000	185	2780000-2790000	86	2460000-2470000	114
2190000-2200000	300	3030000-3040000	59	2110000-2120000	265	2110000-2120000	66	2370000-2380000	166	2070000-2080000	107	2070000-2080000	19	2540000-2550000	1	2310000-2320000	151	2790000-2800000	276	2470000-2480000	3
2200000-2210000	193	3040000-3050000	216	2120000-2130000	364	2120000-2130000	53	2380000-2390000	267	2080000-2090000	140	2080000-2090000	18	2570000-2580000	15	2320000-2330000	145	2800000-2810000	264	2480000-2490000	45
2210000-2220000	72	3050000-3060000	367	2130000-2140000	13	2130000-2140000	67	2390000-2400000	70	2090000-2100000	223	2090000-2100000	3	2580000-2590000	35	2330000-2340000	179	2810000-2820000	230	2490000-2500000	154
2220000-2230000	105	3060000-3070000	277	2150000-2160000	57	2140000-2150000	83	2400000-2410000	143	2100000-2110000	244	2100000-2110000	1	2590000-2600000	2	2340000-2350000	330	2820000-2830000	142	2500000-2510000	12
2230000-2240000	215	3070000-3080000	12	2160000-2170000	14	2150000-2160000	123	2410000-2420000	169	2110000-2120000	267	2110000-2120000	3	2620000-2630000	8	2350000-2360000	173	2830000-2840000	70	2510000-2520000	38
2240000-2250000	264	3090000-3100000	19	2170000-2180000	162	2160000-2170000	97	2420000-2430000	396	2120000-2130000	169	2120000-2130000	16	2660000-2670000	4	2360000-2370000	263	2840000-2850000	56	2520000-2530000	72
2250000-2260000	194	3110000-3120000	24	2180000-2190000	194	2170000-2180000	120	2430000-2440000	271	2130000-2140000	125	2130000-2140000	57	2670000-2680000	20	2370000-2380000	258	2850000-2860000	6	2530000-2540000	53
2260000-2270000	318	3130000-3140000	1	2190000-2200000	169	2180000-2190000	63	2440000-2450000	254	2140000-2150000	152	2140000-2150000	317	2700000-2710000	61	2380000-2390000	181	2860000-2870000	9	2540000-2550000	219
2270000-2280000	141	3150000-3160000	36	2200000-2210000	242	2190000-2200000	39	2450000-2460000	353	2150000-2160000	102	2150000-2160000	283	2710000-2720000	89	2390000-2400000	149	2870000-2880000	10	2550000-2560000	88
2280000-2290000	224	3160000-3170000	46	2210000-2220000	297	2200000-2210000	71	2460000-2470000	304	2160000-2170000	219	2190000-2200000	39	2720000-2730000	128	2400000-2410000	201	2880000-2890000	10	2560000-2570000	4
2290000-2300000	248	3170000-3180000	39	2220000-2230000	181	2210000-2220000	52	2470000-2480000	199	2170000-2180000	255	2230000-2240000	172	2730000-2740000	210	2410000-2420000	327	2890000-2900000	187	2570000-2580000	313
2300000-2310000	188	3180000-3190000	12	2230000-2240000	192	2220000-2230000	70	2480000-2490000	213	2180000-2190000	186	2240000-2250000	91	2740000-2750000	193	2420000-2430000	218	2900000-2910000	267	2580000-2590000	241
2310000-2320000	176	3220000-3230000	36	2240000-2250000	108	2230000-2240000	83	2490000-2500000	165	2190000-2200000	262	2250000-2260000	2	2750000-2760000	417	2430000-2440000	209	2910000-2920000	227	2590000-2600000	50
2320000-2330000	231	3230000-3240000	252	2250000-2260000	59	2240000-2250000	46	2500000-2510000	186	2200000-2210000	170	2260000-2270000	270	2760000-2770000	205	2440000-2450000	129	2920000-2930000	87	2600000-2610000	431
2330000-2340000	195	3240000-3250000	245	2260000-2270000	145	2250000-2260000	125	2510000-2520000	313	2210000-2220000	190	2270000-2280000	315	2770000-2780000	192	2450000-2460000	242	2930000-2940000	239	2610000-2620000	7
2340000-2350000	326	3250000-3260000	130	2270000-2280000	44	2260000-2270000	120	2520000-2530000	136	2220000-2230000	108	2280000-2290000	28	2780000-2790000	477	2460000-2470000	275	2940000-2950000	95	2620000-2630000	42
2350000-2360000	378	3260000-3270000	248	2280000-2290000	209	2270000-2280000	81	2530000-2540000	150	2230000-2240000	157	2290000-2300000	39	2790000-2800000	216	2470000-2480000	307	2950000-2960000	74	2640000-2650000	55
2360000-2370000	73	3270000-3280000	276	2290000-2300000	322	2280000-2290000	66	2540000-2550000	205	2240000-2250000	136	2300000-2310000	3	2800000-2810000	348	2480000-2490000	242	2960000-2970000	102	2650000-2660000	94
2370000-2380000	30	3280000-3290000	221	2300000-2310000	125	2290000-2300000	92	2550000-2560000	216	2250000-2260000	138	2310000-2320000	40	2810000-2820000	266	2490000-2500000	277	2970000-2980000	124	2660000-2670000	16
2380000-2390000	37	3290000-3300000	199	2310000-2320000	4	2300000-2310000	121	2560000-2570000	283	2260000-2270000	208	2320000-2330000	34	2820000-2830000	85	2500000-2510000	164	2980000-2990000	108	2670000-2680000	13
2390000-2400000	193	3300000-3310000	185	2350000-2360000	3	2310000-2320000	56	2570000-2580000	219	2270000-2280000	121	2330000-2340000	2	2830000-2840000	181	2510000-2520000	129	2990000-3000000	70	2680000-2690000	89
2400000-2410000	270	3310000-3320000	138	2380000-2390000	10	2320000-2330000	108	2580000-2590000	253	2280000-2290000	178	2340000-2350000	6	2840000-2850000	216	2520000-2530000	215	3000000-3010000	218	2690000-2700000	160
2410000-2420000	201	3320000-3330000	86	2390000-2400000	16	2330000-2340000	105	2590000-2600000	147	2290000-2300000	145	2350000-2360000	97	2860000-2870000	161	2530000-2540000	315	3010000-3020000	126	2700000-2710000	23
2420000-2430000	151	3330000-3340000	192	2400000-2410000	28	2340000-2350000	94	2600000-2610000	290	2300000-2310000	120	2360000-2370000	87	2870000-2880000	251	2540000-2550000	149	3020000-3030000	251	2710000-2720000	16
2430000-2440000	92	3340000-3350000	135	2420000-2430000	48	2350000-2360000	98	2610000-2620000	111	2310000-2320000	211	2370000-2380000	8	2880000-2890000	187	2550000-2560000	244	3030000-3040000	224	2720000-2730000	156
2440000-2450000	219	3350000-3360000	88	2430000-2440000	3	2360000-2370000	65	2620000-2630000	130	2320000-2330000	108	2380000-2390000	242	2890000-2900000	140	2560000-2570000	179	3040000-3050000	195	2730000-2740000	194
2450000-2460000	279	3360000-3370000	199	2440000-2450000	38	2370000-2380000	100	2630000-2640000	205	2330000-2340000	212	2390000-2400000	188	2900000-2910000	47	2570000-2580000	199	3050000-3060000	154	2740000-2750000	30
2460000-2470000	194	3370000-3380000	226	2450000-2460000	12	2380000-2390000	124	2640000-2650000	160	2340000-2350000	118	2400000-2410000	336	2910000-2920000	129	2580000-2590000	154	3060000-3070000	124	2750000-2760000	126
2470000-2480000	193	3380000-3390000	45	2460000-2470000	37	2390000-2400000	64	2650000-2660000	279	2350000-2360000	134	2410000-2420000	337	2920000-2930000	10	2590000-2600000	223	3070000-3080000	218	2760000-2770000	109
2480000-2490000	52	3390000-3400000	85	2470000-2480000	113	2400000-2410000	136	2660000-2670000	230	2360000-2370000	150	2420000-2430000	341	2930000-2940000	219	2600000-2610000	215	3080000-3090000	372	2770000-2780000	156
2490000-2500000	43	3400000-3410000	76	2480000-2490000	54	2410000-2420000	139	2670000-2680000	20	2370000-2380000	151	2430000-2440000	79	2940000-2950000	157	2610000-2620000	349	3090000-3100000	196	2780000-2790000	74
2500000-2510000	160	3410000-3420000	35	2490000-2500000	29	2420000-2430000	99	2680000-2690000	8	2380000-2390000	250	2440000-2450000	174	2950000-2960000	285	2620000-2630000	198	3100000-3110000	236	2790000-2800000	100
2510000-2520000	236	3420000-3430000	175	2500000-2510000	2	2430000-2440000	26	2720000-2730000	10	2390000-2400000	155	2450000-2460000	249	2960000-2970000	72	2630000-2640000	140	3110000-3120000	173	2800000-2810000	116
2520000-2530000	212	3430000-3440000	274	2510000-2520000	3	2440000-2450000	22	2770000-2780000	5	2400000-2410000	76	2460000-2470000	6	2970000-2980000	135	2650000-2660000	1	3120000-3130000	257	2810000-2820000	61
2530000-2540000	157	3440000-3450000	249	2520000-2530000	40	2450000-2460000	108	2780000-2790000	46	2410000-2420000	150	2470000-2480000	32	2980000-2990000	15	2660000-2670000	22	3130000-3140000	253	2820000-2830000	207
2540000-2550000	92	3450000-3460000	194	2530000-2540000	130	2460000-2470000	53	2790000-2800000	23	2420000-2430000	183	2480000-2490000	70	2990000-3000000	153	2670000-2680000	191	3140000-3150000	330	2830000-2840000	491
2550000-2560000	128	3460000-3470000	322	2540000-2550000	153	2470000-2480000	127	2800000-2810000	46	2430000-2440000	110	2490000-2500000	28	3000000-3010000	139	2680000-2690000	221	3150000-3160000	369	2840000-2850000	277
2560000-2570000	276	3470000-3480000	327	2550000-2560000	139	2480000-2490000	97	2820000-2830000	39	2460000-2470000	97	2500000-2510000	21	3010000-3020000	14	2690000-2700000	159	3160000-3170000	153	2850000-2860000	416
2570000-2580000	254	3480000-3490000	187	2560000-2570000	146	2490000-2500000	74	2850000-2860000	1	2470000-2480000	183	2510000-2520000	315	3020000-3030000	277	2700000-2710000	179	3170000-3180000	35	2860000-2870000	246
2580000-2590000	259	3490000-3500000	20	2570000-2580000	220	2500000-2510000	151	2860000-2870000	1	2480000-2490000	231	2520000-2530000	20	3030000-3040000	220	2710000-2720000	157	3180000-3190000	110	2870000-2880000	160
2590000-2600000	221	3500000-3510000	218	2580000-2590000	169	2510000-2520000	137	2900000-2910000	8	2490000-2500000	126	2530000-2540000	117	3040000-3050000	72	2720000-2730000	169	3190000-3200000	128	2880000-2890000	213
2600000-2610000	242	3510000-3520000	286	2590000-2600000	101	2520000-2530000	134	2920000-2930000	125	2500000-2510000	105	2540000-2550000	56	3050000-3060000	66	2730000-2740000	95	3200000-3210000	114	2900000-2910000	28
2610000-2620000	173	3520000-3530000	177	2600000-2610000	18	2530000-2540000	101	2930000-2940000	44	2510000-2520000	110	2550000-2560000	13	3060000-3070000	87	2740000-2750000	173	3210000-3220000	80	3000000-3010000	1
2620000-2630000	310	3530000-3540000	89	2610000-2620000	161	2540000-2550000	73	2950000-2960000	14	2520000-2530000	90	2560000-2570000	22	3070000-3080000	102	2750000-2760000	245	3220000-3230000	147	3010000-3020000	6
2630000-2640000	212	3540000-3550000	5	2620000-2630000	108	2550000-2560000	117	2960000-2970000	50	2530000-2540000	9	2570000-2580000	8	3080000-3090000	155	2760000-2770000	206	3230000-3240000	244	3020000-3030000	7
2640000-2650000	163	3550000-3560000	47	2630000-2640000	48	2560000-2570000	152	3010000-3020000	48	2540000-2550000	14	2590000-2600000	69	3090000-3100000	113	2770000-2780000	248	3240000-3250000	258	3030000-3040000	70
2670000-2680000	14	3560000-3570000	8	2640000-2650000	301	2570000-2580000	136	3020000-3030000	94	2550000-2560000	70	2600000-2610000	1	3100000-3110000	94	2780000-2790000	333	3250000-3260000	150	3040000-3050000	2
2680000-2690000	16	3570000-3580000	1	2650000-2660000	167	2580000-2590000	43	3090000-3100000	20	2560000-2570000	138	2610000-2620000	4	3110000-3120000	176	2790000-2800000	364	3260000-3270000	82	3050000-3060000	37
2690000-2700000	4	3580000-3590000	3	2660000-2670000	103	2590000-2600000	5	3100000-3110000	200	2570000-2580000	167	2620000-2630000	98	3120000-3130000	3	2800000-2810000	1	3270000-3280000	96	3070000-3080000	7
2700000-2710000	15	3590000-3600000	107	2670000-2680000	146	2600000-2610000	5	3120000-3130000	6	2580000-2590000	150	2630000-2640000	46	3130000-3140000	50	2810000-2820000	7	3280000-3290000	107	3080000-3090000	4
2710000-2720000	120	3600000-3610000	83	2680000-2690000	116	2610000-2620000	1	3140000-3150000	4	2590000-2600000	87	2650000-2660000	21	3140000-3150000	161	2820000-2830000	274	3290000-3300000	121	3100000-3110000	50
2720000-2730000	185	3610000-3620000	134	2690000-2700000	174	2620000-2630000	4	3170000-3180000	3	2600000-2610000	150	2660000-2670000	31	3150000-3160000	290	2830000-2840000	375	3300000-3310000	22	3110000-3120000	12
2730000-2740000	158	3620000-3630000	148	2700000-2710000	105	2630000-2640000	131	3190000-3200000	1	2610000-2620000	168	2670000-2680000	31	3160000-3170000	162	2840000-2850000	181	3310000-3320000	5	3140000-3150000	7
2740000-2750000	27	3630000-3640000	141	2710000-2720000	210	2640000-2650000	152	3210000-3220000	6	2620000-2630000	264	2680000-2690000	23	3170000-3180000	173	2850000-2860000	190	3320000-3330000	288	3160000-3170000	30
2750000-2760000	217	3640000-3650000	167	2720000-2730000	247	2650000-2660000	114	3280000-3290000	59	2630000-2640000	103	2690000-2700000	38	3180000-3190000	102	2860000-2870000	212	3330000-3340000	226	3170000-3180000	10
2760000-2770000	167	3650000-3660000	26	2730000-2740000	107	2660000-2670000	79	3290000-3300000	63	2640000-2650000	69	2700000-2710000	67	3190000-3200000	289	2870000-2880000	290	3340000-3350000	226	3200000-3210000	119
2770000-2780000	182	3660000-3670000	17	2740000-2750000	214	2670000-2680000	7	3310000-3320000	2	2650000-2660000	82	2710000-2720000	23	3200000-3210000	313	2880000-2890000	311	3350000-3360000	94
2780000-2790000	189	3670000-3680000	202	2750000-2760000	246	2680000-2690000	151	3320000-3330000	1	2660000-2670000	193	2720000-2730000	35	3210000-3220000	219	2890000-2900000	4	3360000-3370000	8
2790000-2800000	89	3680000-3690000	143	2760000-2770000	181	2690000-2700000	119	3330000-3340000	15	2670000-2680000	113	2730000-2740000	43	3220000-3230000	193	2900000-2910000	180	3370000-3380000	235
2800000-2810000	203	3690000-3700000	65	2770000-2780000	209	2700000-2710000	198	3350000-3360000	48	2680000-2690000	157	2740000-2750000	23	3230000-3240000	257	2910000-2920000	338	3380000-3390000	81
2810000-2820000	364	3700000-3710000	18	2780000-2790000	155	2710000-2720000	114	3360000-3370000	14	2690000-2700000	148	2750000-2760000	61	3240000-3250000	227	2920000-2930000	22	3400000-3410000	70
2820000-2830000	249	3710000-3720000	242	2790000-2800000	221	2720000-2730000	173	3370000-3380000	103	2700000-2710000	211	2760000-2770000	48	3250000-3260000	316	2930000-2940000	135	3410000-3420000	222
2830000-2840000	142	3720000-3730000	247	2800000-2810000	233	2730000-2740000	144	3390000-3400000	3	2710000-2720000	117	2770000-2780000	51	3260000-3270000	384	2940000-2950000	173	3420000-3430000	443
2840000-2850000	201	3730000-3740000	251	2810000-2820000	206	2740000-2750000	166	3400000-3410000	13	2720000-2730000	117	2780000-2790000	204	3270000-3280000	561	2950000-2960000	254	3430000-3440000	314
2850000-2860000	166	3740000-3750000	128	2820000-2830000	83	2750000-2760000	90	3410000-3420000	22	2730000-2740000	114	2790000-2800000	2	3280000-3290000	267	2960000-2970000	174	3440000-3450000	131
2860000-2870000	216	3760000-3770000	341	2830000-2840000	227	2760000-2770000	140	3420000-3430000	30	2740000-2750000	189	2800000-2810000	81	3290000-3300000	279	2970000-2980000	187	3450000-3460000	368
2870000-2880000	130	3770000-3780000	178	2840000-2850000	304	2770000-2780000	117	3440000-3450000	17	2750000-2760000	186	2810000-2820000	15	3300000-3310000	100	2980000-2990000	10	3460000-3470000	125
2880000-2890000	101	3780000-3790000	88	2850000-2860000	46	2780000-2790000	140	3450000-3460000	8	2760000-2770000	164	2820000-2830000	3	3310000-3320000	88	2990000-3000000	106	3470000-3480000	2
2890000-2900000	42	3790000-3800000	81	2860000-2870000	8	2790000-2800000	206	3460000-3470000	2	2770000-2780000	253	2840000-2850000	3	3320000-3330000	119	3000000-3010000	137	3480000-3490000	197
2900000-2910000	131	3800000-3810000	84	2870000-2880000	55	2800000-2810000	155	3470000-3480000	3	2780000-2790000	150	2850000-2860000	20	3330000-3340000	68	3010000-3020000	257	3490000-3500000	238
2910000-2920000	184	3810000-3820000	224	2880000-2890000	126	2810000-2820000	179	3510000-3520000	10	2790000-2800000	83	2860000-2870000	3	3340000-3350000	43	3020000-3030000	303	3500000-3510000	240
2920000-2930000	188	3820000-3830000	213	2890000-2900000	151	2820000-2830000	189	3520000-3530000	13	2800000-2810000	106	2870000-2880000	24	3350000-3360000	63	3030000-3040000	119	3510000-3520000	37
2930000-2940000	144	3830000-3840000	139	2900000-2910000	338	2830000-2840000	137	3530000-3540000	64	2810000-2820000	146	2890000-2900000	130	3360000-3370000	23	3040000-3050000	19	3520000-3530000	184
2940000-2950000	220	3840000-3850000	315	2910000-2920000	316	2840000-2850000	188	3570000-3580000	9	2820000-2830000	94	2900000-2910000	274	3370000-3380000	25	3080000-3090000	8	3530000-3540000	274
2950000-2960000	96	3850000-3860000	371	2920000-2930000	236	2850000-2860000	150	3580000-3590000	100	2830000-2840000	108	2910000-2920000	157	3380000-3390000	23	3090000-3100000	109	3540000-3550000	68
2960000-2970000	128	3860000-3870000	182	2930000-2940000	169	2860000-2870000	241	3590000-3600000	13	2840000-2850000	100	2920000-2930000	215	3390000-3400000	48	3100000-3110000	92	3550000-3560000	50
2970000-2980000	111	3870000-3880000	115	2940000-2950000	108	2870000-2880000	194	3600000-3610000	141	2850000-2860000	185	2930000-2940000	174	3400000-3410000	29	3110000-3120000	183	3560000-3570000	147
2980000-2990000	157	3880000-3890000	215	2950000-2960000	89	2880000-2890000	131	3610000-3620000	18	2860000-2870000	211	2940000-2950000	117	3410000-3420000	67	3120000-3130000	178	3570000-3580000	66
2990000-3000000	81	3890000-3900000	361	2960000-2970000	219	2890000-2900000	132	3630000-3640000	12	2870000-2880000	89	2950000-2960000	42	3420000-3430000	137	3130000-3140000	90	3580000-3590000	91
3000000-3010000	104	3900000-3910000	242	2970000-2980000	356	2900000-2910000	119	3640000-3650000	101	2880000-2890000	132	2960000-2970000	212	3430000-3440000	137	3140000-3150000	121	3590000-3600000	206
3010000-3020000	81	3910000-3920000	259	2980000-2990000	234	2910000-2920000	165	3650000-3660000	4	2890000-2900000	107	2970000-2980000	271	3440000-3450000	213	3150000-3160000	101	3600000-3610000	128
3020000-3030000	44	3920000-3930000	325	2990000-3000000	273	2920000-2930000	55	3720000-3730000	107	2900000-2910000	137	2980000-2990000	54	3450000-3460000	327	3160000-3170000	150	3610000-3620000	1
3030000-3040000	134	3930000-3940000	296	3000000-3010000	307	2930000-2940000	315	3730000-3740000	34	2910000-2920000	134	2990000-3000000	171	3460000-3470000	299	3170000-3180000	64	3620000-3630000	238
3040000-3050000	66	3940000-3950000	209	3010000-3020000	304	2940000-2950000	70	3800000-3810000	119	2920000-2930000	175	3000000-3010000	40	3470000-3480000	217	3180000-3190000	218	3630000-3640000	253
3050000-3060000	126	3950000-3960000	127	3020000-3030000	201	2950000-2960000	80	3810000-3820000	82	2930000-2940000	200	3020000-3030000	18	3480000-3490000	200	3190000-3200000	193	3640000-3650000	118
3060000-3070000	129	3960000-3970000	29	3030000-3040000	77	2960000-2970000	25	3820000-3830000	54	2940000-2950000	208	3030000-3040000	98	3490000-3500000	211	3200000-3210000	88
3070000-3080000	74	3970000-3980000	121	3040000-3050000	112	2970000-2980000	80	3830000-3840000	245	2950000-2960000	163	3040000-3050000	76	3500000-3510000	338	3210000-3220000	49
3080000-3090000	145	3980000-3990000	65	3050000-3060000	121	2980000-2990000	62	3840000-3850000	91	2960000-2970000	113	3050000-3060000	160	3510000-3520000	266	3220000-3230000	11
3090000-3100000	139	3990000-4000000	77	3060000-3070000	199	2990000-3000000	16	3850000-3860000	99	2970000-2980000	75	3060000-3070000	157	3520000-3530000	102	3250000-3260000	61
3100000-3110000	124	4000000-4010000	160	3070000-3080000	183	3000000-3010000	11	3860000-3870000	172	2980000-2990000	114	3070000-3080000	145	3530000-3540000	292	3260000-3270000	237
3110000-3120000	194	4010000-4020000	117	3080000-3090000	144	3010000-3020000	40	3870000-3880000	204	2990000-3000000	160	3080000-3090000	121	3540000-3550000	142	3270000-3280000	9
3120000-3130000	109	4020000-4030000	263	3090000-3100000	281	3020000-3030000	18	3880000-3890000	192	3000000-3010000	103	3090000-3100000	58	3550000-3560000	200	3280000-3290000	40
3130000-3140000	146	4030000-4040000	52	3100000-3110000	220	3040000-3050000	5	3890000-3900000	188	3010000-3020000	136	3100000-3110000	143	3560000-3570000	173	3290000-3300000	66
3140000-3150000	165	4040000-4050000	392	3110000-3120000	42	3050000-3060000	129	3900000-3910000	226	3020000-3030000	145	3110000-3120000	206	3570000-3580000	275	3300000-3310000	77
3150000-3160000	121	4050000-4060000	210	3120000-3130000	175	3060000-3070000	123	3910000-3920000	149	3030000-3040000	95	3120000-3130000	191	3580000-3590000	165	3310000-3320000	38
3160000-3170000	82	4060000-4070000	148	3130000-3140000	294	3070000-3080000	169	3920000-3930000	116	3040000-3050000	167	3130000-3140000	216	3590000-3600000	155	3320000-3330000	3
3170000-3180000	158	4070000-4080000	248	3140000-3150000	303	3080000-3090000	196	3930000-3940000	312	3050000-3060000	106	3140000-3150000	195	3600000-3610000	132	3340000-3350000	134
3180000-3190000	125	4080000-4090000	164	3150000-3160000	192	3090000-3100000	200	3940000-3950000	55	3060000-3070000	124	3150000-3160000	147	3610000-3620000	147	3350000-3360000	143
3190000-3200000	116	4090000-4100000	279	3160000-3170000	189	3100000-3110000	136	3950000-3960000	207	3070000-3080000	13	3160000-3170000	101	3620000-3630000	92	3360000-3370000	15
3200000-3210000	150	4100000-4110000	173	3170000-3180000	181	3110000-3120000	334	3960000-3970000	65	3080000-3090000	49	3170000-3180000	164	3630000-3640000	151	3370000-3380000	65
3210000-3220000	92	4110000-4120000	242	3180000-3190000	254	3120000-3130000	297	3980000-3990000	2	3090000-3100000	90	3180000-3190000	110	3640000-3650000	184	3380000-3390000	23
3220000-3230000	62	4120000-4130000	353	3190000-3200000	167	3130000-3140000	239	3990000-4000000	17	3100000-3110000	5	3190000-3200000	229	3650000-3660000	148	3410000-3420000	31
3230000-3240000	106	4130000-4140000	271	3200000-3210000	171	3140000-3150000	239	4010000-4020000	8	3220000-3230000	6	3200000-3210000	285	3660000-3670000	150	3420000-3430000	45
3240000-3250000	54	4140000-4150000	247	3210000-3220000	145	3150000-3160000	112	4020000-4030000	38	3260000-3270000	1	3210000-3220000	341	3670000-3680000	113	3430000-3440000	33
3250000-3260000	51	4150000-4160000	212	3220000-3230000	148	3160000-3170000	179	4030000-4040000	12	3370000-3380000	1	3220000-3230000	270	3680000-3690000	158	3440000-3450000	37
3260000-3270000	96	4160000-4170000	339	3230000-3240000	305	3170000-3180000	228	4040000-4050000	192	3510000-3520000	10	3230000-3240000	25	3690000-3700000	207	3450000-3460000	92
3270000-3280000	104	4170000-4180000	269	3240000-3250000	378	3180000-3190000	58	4050000-4060000	86	3550000-3560000	7	3240000-3250000	180	3700000-3710000	115	3460000-3470000	8
3280000-3290000	94	4180000-4190000	89	3250000-3260000	257	3190000-3200000	88	4060000-4070000	232	3560000-3570000	40	3250000-3260000	58	3710000-3720000	132	3470000-3480000	80
3290000-3300000	114	4190000-4200000	109	3260000-3270000	214	3200000-3210000	42	4070000-4080000	176	3620000-3630000	9	3260000-3270000	12	3720000-3730000	70	3480000-3490000	107
3300000-3310000	98	4200000-4210000	161	3270000-3280000	228	3210000-3220000	128	4080000-4090000	223	3630000-3640000	2	3270000-3280000	2	3730000-3740000	90	3490000-3500000	58
3310000-3320000	81	4210000-4220000	105	3280000-3290000	232	3220000-3230000	311	4090000-4100000	114	3640000-3650000	4	3280000-3290000	12	3740000-3750000	105	3500000-3510000	342
3320000-3330000	117	4220000-4230000	130	3290000-3300000	134	3240000-3250000	361	4100000-4110000	231	3650000-3660000	6	3290000-3300000	6	3750000-3760000	131	3510000-3520000	93
3330000-3340000	99	4230000-4240000	346	3300000-3310000	98	3250000-3260000	115	4110000-4120000	166	3680000-3690000	5	3300000-3310000	69	3760000-3770000	50	3520000-3530000	268
3340000-3350000	87	4240000-4250000	116	3310000-3320000	164	3260000-3270000	103	4120000-4130000	136	3690000-3700000	11	3310000-3320000	28	3770000-3780000	208	3530000-3540000	248
3350000-3360000	101	4250000-4260000	22	3320000-3330000	249	3270000-3280000	116	4130000-4140000	194	3710000-3720000	2	3320000-3330000	158	3780000-3790000	155	3540000-3550000	199
3360000-3370000	133	4260000-4270000	30	3330000-3340000	220	3280000-3290000	133	4140000-4150000	108	3740000-3750000	10	3330000-3340000	117	3790000-3800000	142	3550000-3560000	340
3370000-3380000	84	4270000-4280000	426	3340000-3350000	181	3290000-3300000	142	4150000-4160000	222	3750000-3760000	3	3340000-3350000	97	3800000-3810000	223	3560000-3570000	235
3380000-3390000	63	4280000-4290000	301	3350000-3360000	268	3300000-3310000	125	4160000-4170000	172	3760000-3770000	1	3350000-3360000	42	3810000-3820000	143	3570000-3580000	41
3400000-3410000	3	4290000-4300000	282	3360000-3370000	294	3310000-3320000	191	4170000-4180000	242	3770000-3780000	21	3360000-3370000	53	3820000-3830000	88	3580000-3590000	379
3410000-3420000	1	4300000-4310000	180	3370000-3380000	260	3320000-3330000	242	4180000-4190000	249	3780000-3790000	1	3370000-3380000	32	3830000-3840000	104	3590000-3600000	169
3420000-3430000	2	4310000-4320000	168	3380000-3390000	211	3330000-3340000	135	4190000-4200000	90	3790000-3800000	2	3410000-3420000	54			3600000-3610000	128
3430000-3440000	10	4320000-4330000	28	3390000-3400000	160	3340000-3350000	120	4200000-4210000	6	3800000-3810000	2	3420000-3430000	155			3620000-3630000	130
3440000-3450000	110	4330000-4340000	178	3400000-3410000	78	3350000-3360000	306	4210000-4220000	2	3830000-3840000	18	3430000-3440000	164			3630000-3640000	266
3450000-3460000	127	4340000-4350000	192	3410000-3420000	81	3360000-3370000	103	4220000-4230000	183	3840000-3850000	183	3440000-3450000	153			3640000-3650000	280
3460000-3470000	57	4350000-4360000	15	3420000-3430000	22	3370000-3380000	133	4230000-4240000	343	3850000-3860000	234	3450000-3460000	244			3650000-3660000	253
3470000-3480000	69	4360000-4370000	342	3430000-3440000	221	3380000-3390000	116	4240000-4250000	216	3860000-3870000	227	3460000-3470000	184			3660000-3670000	292
3480000-3490000	60	4370000-4380000	242	3440000-3450000	189	3390000-3400000	59	4250000-4260000	260	3870000-3880000	176	3470000-3480000	101			3670000-3680000	203
3490000-3500000	50	4380000-4390000	239	3450000-3460000	193	3400000-3410000	10	4260000-4270000	373	3880000-3890000	404	3480000-3490000	90			3680000-3690000	298
3500000-3510000	33	4390000-4400000	122	3460000-3470000	127	3410000-3420000	84	4270000-4280000	147	3890000-3900000	319	3490000-3500000	75			3690000-3700000	1
3510000-3520000	61	4400000-4410000	230	3470000-3480000	116	3420000-3430000	206	4280000-4290000	2	3900000-3910000	237	3500000-3510000	181			3700000-3710000	10
3520000-3530000	43	4410000-4420000	330	3480000-3490000	305	3430000-3440000	197	4290000-4300000	55	3910000-3920000	258	3510000-3520000	153			3710000-3720000	5
3530000-3540000	45	4420000-4430000	223	3490000-3500000	18	3440000-3450000	221	4300000-4310000	249	3920000-3930000	346	3520000-3530000	156			3720000-3730000	17
3540000-3550000	44	4430000-4440000	98	3500000-3510000	8	3530000-3540000	18	4310000-4320000	25	3930000-3940000	324	3530000-3540000	284			3730000-3740000	27
3550000-3560000	107	4440000-4450000	32	3520000-3530000	172	3540000-3550000	82	4320000-4330000	149	3940000-3950000	273	3540000-3550000	132
3560000-3570000	127	4450000-4460000	231	3550000-3560000	1	3560000-3570000	2	4330000-4340000	143	3950000-3960000	231	3550000-3560000	86
3570000-3580000	106	4460000-4470000	61	3560000-3570000	1	3570000-3580000	1	4340000-4350000	232	3960000-3970000	326	3560000-3570000	224
3580000-3590000	103	4470000-4480000	325	3570000-3580000	98	3590000-3600000	7	4350000-4360000	266	3970000-3980000	83	3580000-3590000	14
3590000-3600000	58	4480000-4490000	157	3580000-3590000	110	3600000-3610000	4	4360000-4370000	151	3980000-3990000	247	3590000-3600000	14
3600000-3610000	74	4490000-4500000	165	3590000-3600000	238	3630000-3640000	11	4390000-4400000	23	3990000-4000000	266	3610000-3620000	124
3610000-3620000	69	4500000-4510000	120	3600000-3610000	104	3640000-3650000	22	4400000-4410000	12	4000000-4010000	294	3620000-3630000	244
3620000-3630000	45	4510000-4520000	304	3610000-3620000	283	3660000-3670000	3			4010000-4020000	405	3630000-3640000	173
3630000-3640000	42	4520000-4530000	132	3620000-3630000	106	3680000-3690000	38			4020000-4030000	460	3640000-3650000	150
3640000-3650000	55	4530000-4540000	40	3630000-3640000	30	3690000-3700000	286			4030000-4040000	259	3650000-3660000	220
3650000-3660000	108	4540000-4550000	68	3640000-3650000	163	3720000-3730000	20			4040000-4050000	294	3660000-3670000	134
3660000-3670000	64	4550000-4560000	85	3650000-3660000	80	3740000-3750000	14			4050000-4060000	277	3670000-3680000	140
3670000-3680000	33	4560000-4570000	110	3660000-3670000	97	3750000-3760000	17			4060000-4070000	210	3680000-3690000	149
3680000-3690000	135	4570000-4580000	125	3670000-3680000	46	3770000-3780000	13			4070000-4080000	226	3690000-3700000	88
3690000-3700000	118	4580000-4590000	169	3680000-3690000	136	3780000-3790000	6			4080000-4090000	154	3700000-3710000	229
3700000-3710000	73	4590000-4600000	204	3690000-3700000	164	3810000-3820000	70			4090000-4100000	210	3710000-3720000	136
3710000-3720000	47	4600000-4610000	221	3700000-3710000	141	3820000-3830000	1			4100000-4110000	308	3720000-3730000	216
3720000-3730000	109	4610000-4620000	260	3710000-3720000	363	3880000-3890000	16			4110000-4120000	396	3730000-3740000	379
3730000-3740000	171	4620000-4630000	172	3720000-3730000	84	3920000-3930000	167			4120000-4130000	11	3740000-3750000	223
3740000-3750000	51	4630000-4640000	117	3730000-3740000	164	3930000-3940000	1			4130000-4140000	8	3750000-3760000	202
3750000-3760000	76	4650000-4660000	105	3740000-3750000	190	3960000-3970000	22			4140000-4150000	8	3760000-3770000	9
3760000-3770000	71	4660000-4670000	351	3750000-3760000	153	3980000-3990000	7			4150000-4160000	3	3770000-3780000	71
3770000-3780000	91	4670000-4680000	255	3760000-3770000	68	4000000-4010000	22			4160000-4170000	9	3780000-3790000	224
3780000-3790000	138	4680000-4690000	191	3770000-3780000	103	4070000-4080000	10			4170000-4180000	8	3790000-3800000	233
3790000-3800000	151	4690000-4700000	222	3780000-3790000	131	4100000-4110000	5			4180000-4190000	6	3800000-3810000	112
3800000-3810000	53	4700000-4710000	301	3790000-3800000	194	4180000-4190000	22			4190000-4200000	17	3810000-3820000	1
3810000-3820000	73	4710000-4720000	94	3800000-3810000	202	4210000-4220000	23			4200000-4210000	57	3850000-3860000	153
3820000-3830000	114	4720000-4730000	296	3810000-3820000	206	4260000-4270000	11			4210000-4220000	5	3860000-3870000	12
3830000-3840000	112	4730000-4740000	236	3820000-3830000	299	4280000-4290000	44			4220000-4230000	43
3840000-3850000	104	4740000-4750000	167	3830000-3840000	326	4290000-4300000	173			4230000-4240000	5
3850000-3860000	186	4750000-4760000	260	3840000-3850000	180	4300000-4310000	55			4240000-4250000	4
3860000-3870000	162	4760000-4770000	220	3850000-3860000	34	4310000-4320000	60			4250000-4260000	15
3870000-3880000	160	4770000-4780000	256	3860000-3870000	228	4320000-4330000	23			4260000-4270000	66
3880000-3890000	144	4780000-4790000	154	3870000-3880000	53	4330000-4340000	22			4270000-4280000	12
3890000-3900000	102	4790000-4800000	222	3880000-3890000	58	4340000-4350000	10			4280000-4290000	23
3900000-3910000	8	4800000-4810000	249	3890000-3900000	127	4360000-4370000	2			4290000-4300000	6
3910000-3920000	124	4810000-4820000	200	3900000-3910000	78	4370000-4380000	21			4300000-4310000	102
3920000-3930000	85	4820000-4830000	145	3910000-3920000	130	4380000-4390000	13			4310000-4320000	37
3930000-3940000	101	4830000-4840000	172	3920000-3930000	213	4410000-4420000	66			4320000-4330000	60
3940000-3950000	125	4840000-4850000	215	3930000-3940000	234	4420000-4430000	2			4330000-4340000	111
3950000-3960000	67	4850000-4860000	301	3940000-3950000	229	4430000-4440000	26			4340000-4350000	54
3960000-3970000	54	4860000-4870000	67	3950000-3960000	389	4490000-4500000	180
3970000-3980000	71	4870000-4880000	179	3960000-3970000	210	4500000-4510000	18
3980000-3990000	100	4880000-4890000	265	3970000-3980000	232	4530000-4540000	2
3990000-4000000	89	4890000-4900000	228	3980000-3990000	153	4540000-4550000	29
4000000-4010000	76	4900000-4910000	302	3990000-4000000	315	4550000-4560000	3
4010000-4020000	126	4910000-4920000	267	4000000-4010000	364
4020000-4030000	93	4920000-4930000	164	4010000-4020000	352
4030000-4040000	157	4930000-4940000	103	4020000-4030000	275
4040000-4050000	110	4940000-4950000	236	4030000-4040000	59
4050000-4060000	180	4950000-4960000	422	4040000-4050000	209
4060000-4070000	69	4960000-4970000	121	4050000-4060000	52
4070000-4080000	179	4970000-4980000	82	4060000-4070000	38
4080000-4090000	122	4980000-4990000	370	4070000-4080000	14
4090000-4100000	267	4990000-5000000	88	4080000-4090000	2
4100000-4110000	119	5000000-5010000	325	4120000-4130000	1
4110000-4120000	142	5010000-5020000	155	4140000-4150000	39
4120000-4130000	143	5020000-5030000	15	4150000-4160000	9
4130000-4140000	124	5030000-5040000	64	4180000-4190000	1
4140000-4150000	111	5040000-5050000	8	4210000-4220000	6
4150000-4160000	132	5050000-5060000	120	4220000-4230000	28
4160000-4170000	55	5060000-5070000	78	4230000-4240000	4
4170000-4180000	56	5070000-5080000	123	4240000-4250000	37
4180000-4190000	74	5080000-5090000	156	4260000-4270000	8
4190000-4200000	123	5090000-5100000	181	4290000-4300000	18
4200000-4210000	44	5100000-5110000	226
4210000-4220000	80	5110000-5120000	173
4220000-4230000	230	5120000-5130000	208
4230000-4240000	175	5130000-5140000	471
4240000-4250000	195	5140000-5150000	194
4250000-4260000	189	5150000-5160000	393
4260000-4270000	286	5160000-5170000	408
4270000-4280000	247	5170000-5180000	132
4280000-4290000	169
4290000-4300000	194
4300000-4310000	171
4310000-4320000	225
4320000-4330000	152
4330000-4340000	75
4340000-4350000	87
4350000-4360000	194
4360000-4370000	133
4370000-4380000	97
4390000-4400000	72
4400000-4410000	189
4410000-4420000	164
4420000-4430000	85
4430000-4440000	90
4440000-4450000	224
4450000-4460000	30
4460000-4470000	105
4490000-4500000	166
4500000-4510000	152
4510000-4520000	92
4520000-4530000	155
4530000-4540000	222
4540000-4550000	144
4550000-4560000	169
4560000-4570000	286
4570000-4580000	176
4600000-4610000	3
4650000-4660000	36
4670000-4680000	130
4680000-4690000	35
4690000-4700000	403
4700000-4710000	827
4710000-4720000	181
4720000-4730000	41
4780000-4790000	21
4800000-4810000	12
4880000-4890000	24
4890000-4900000	29
4910000-4920000	11
4920000-4930000	7
4930000-4940000	26
4950000-4960000	2
4990000-5000000	18
5000000-5010000	5
5010000-5020000	12
5060000-5070000	11
5070000-5080000	7
5080000-5090000	13
5090000-5100000	30
5100000-5110000	282
5110000-5120000	60
5120000-5130000	253
5130000-5140000	173
5140000-5150000	306
5150000-5160000	370
5160000-5170000	177
5170000-5180000	48
5180000-5190000	343
5190000-5200000	159
5200000-5210000	77
5210000-5220000	152
5220000-5230000	167
5230000-5240000	165
5240000-5250000	81
5250000-5260000	277
5260000-5270000	92
5270000-5280000	223
5280000-5290000	88
5290000-5300000	276
5300000-5310000	12
5320000-5330000	67
5330000-5340000	102
5340000-5350000	219
5350000-5360000	143
5360000-5370000	71
5370000-5380000	233
5380000-5390000	387
5390000-5400000	174
5400000-5410000	324
5410000-5420000	103
5430000-5440000	2
5440000-5450000	25
5450000-5460000	93
5460000-5470000	10
5470000-5480000	6
5480000-5490000	5
5490000-5500000	1
5500000-5510000	9
5510000-5520000	1
5520000-5530000	27
5530000-5540000	2
5540000-5550000	4
5550000-5560000	11
5560000-5570000	6
5570000-5580000	9
5580000-5590000	4
5590000-5600000	1
5600000-5610000	7
5610000-5620000	4
5620000-5630000	3
5640000-5650000	1
5660000-5670000	2
5670000-5680000	2
5680000-5690000	1
5690000-5700000	28
5700000-5710000	401
5710000-5720000	267
5720000-5730000	204
5730000-5740000	159
5740000-5750000	389
5750000-5760000	32
5760000-5770000	33
5770000-5780000	222
5780000-5790000	264
5790000-5800000	314
5800000-5810000	300
5810000-5820000	125
5830000-5840000	230
5840000-5850000	109
5850000-5860000	81
5860000-5870000	291
5870000-5880000	238
5880000-5890000	140
5890000-5900000	217
5900000-5910000	198
5910000-5920000	115
5920000-5930000	208
5930000-5940000	273
5940000-5950000	249
5950000-5960000	148
5960000-5970000	238
5970000-5980000	148
5980000-5990000	203
5990000-6000000	282
6000000-6010000	391
6010000-6020000	146
6020000-6030000	197
6030000-6040000	207
6040000-6050000	175
6050000-6060000	289
6060000-6070000	227
6070000-6080000	232
6080000-6090000	168
6090000-6100000	234
6100000-6110000	205
6110000-6120000	23
6120000-6130000	190
6130000-6140000	306
6140000-6150000	196
6150000-6160000	7
6160000-6170000	183
6170000-6180000	132
6180000-6190000	232
6190000-6200000	244
6200000-6210000	223
6210000-6220000	174
6220000-6230000	15
6230000-6240000	115
6240000-6250000	63
6250000-6260000	151
6260000-6270000	237
6270000-6280000	210
6280000-6290000	146
6290000-6300000	218
6300000-6310000	156
6310000-6320000	215
6320000-6330000	261
6330000-6340000	129
6340000-6350000	7
6350000-6360000	206
6360000-6370000	248
6370000-6380000	264
6380000-6390000	239
6390000-6400000	189
6400000-6410000	150
6410000-6420000	190
6420000-6430000	138
6430000-6440000	278
6440000-6450000	224
6450000-6460000	217
6460000-6470000	165
6470000-6480000	217
6480000-6490000	120
6490000-6500000	57
6500000-6510000	82
6510000-6520000	240
6520000-6530000	103
6530000-6540000	238
6540000-6550000	188
6550000-6560000	161
6560000-6570000	170
6570000-6580000	230
6580000-6590000	152
6590000-6600000	191
6600000-6610000	182
6610000-6620000	101
6620000-6630000	279
6630000-6640000	199
6640000-6650000	189
6650000-6660000	349
6660000-6670000	247
6670000-6680000	195
6680000-6690000	141
6690000-6700000	273
6700000-6710000	176
6710000-6720000	115
6720000-6730000	60
6730000-6740000	166
6740000-6750000	121
6750000-6760000	92
6760000-6770000	110
6770000-6780000	181
6780000-6790000	136
6790000-6800000	135
6800000-6810000	168
6810000-6820000	244
6820000-6830000	176
6830000-6840000	66
6840000-6850000	72
6850000-6860000	173
6860000-6870000	233
6870000-6880000	88
6880000-6890000	118
6890000-6900000	132
6900000-6910000	108
6910000-6920000	97
6920000-6930000	113
6930000-6940000	222
6940000-6950000	167
6950000-6960000	164
6960000-6970000	233
6970000-6980000	212
6980000-6990000	136
6990000-7000000	132
7000000-7010000	103
7010000-7020000	187
7020000-7030000	198
7030000-7040000	133
7040000-7050000	130
7050000-7060000	110
7060000-7070000	182
7070000-7080000	131
7080000-7090000	92
7090000-7100000	166
7100000-7110000	115
7110000-7120000	113
7120000-7130000	190
7130000-7140000	83
7140000-7150000	26
7150000-7160000	126
7160000-7170000	138
7170000-7180000	145
7180000-7190000	112
7190000-7200000	185
7200000-7210000	166
7210000-7220000	54
7220000-7230000	138
7230000-7240000	114
7240000-7250000	164
7250000-7260000	106
7260000-7270000	62
7270000-7280000	169
7280000-7290000	165
7290000-7300000	92
7300000-7310000	117
7310000-7320000	143
7320000-7330000	162
7330000-7340000	112
7340000-7350000	82
7350000-7360000	93
7360000-7370000	113
7370000-7380000	48
7380000-7390000	54
7390000-7400000	67
7400000-7410000	218
7410000-7420000	190
7420000-7430000	228
7430000-7440000	149
7440000-7450000	127
7450000-7460000	67
7460000-7470000	69
7470000-7480000	143
7480000-7490000	139
7490000-7500000	117
7500000-7510000	93
7510000-7520000	2
7520000-7530000	134
7530000-7540000	138
7540000-7550000	150
7550000-7560000	233
7560000-7570000	151
7570000-7580000	166
7580000-7590000	108
7590000-7600000	145
7600000-7610000	24
7610000-7620000	166
7620000-7630000	177
7630000-7640000	179
7640000-7650000	166
7650000-7660000	81
7660000-7670000	106
7670000-7680000	143
7680000-7690000	141
7690000-7700000	342
7700000-7710000	121
7710000-7720000	161
7720000-7730000	216
7730000-7740000	224
7740000-7750000	147
7750000-7760000	114
7760000-7770000	90
7770000-7780000	214
7780000-7790000	95
7790000-7800000	114
7800000-7810000	55
7810000-7820000	3
7820000-7830000	16
7840000-7850000	133
7850000-7860000	221
7860000-7870000	172
7870000-7880000	316
7880000-7890000	271
7890000-7900000	252
7900000-7910000	192
7910000-7920000	209
7920000-7930000	137
7930000-7940000	148
7940000-7950000	115
7990000-8000000	90
8010000-8020000	11
8060000-8070000	1
8070000-8080000	2
8080000-8090000	4
8130000-8140000	19
8140000-8150000	115
8150000-8160000	23
8160000-8170000	9
8210000-8220000	17
8220000-8230000	33
8230000-8240000	85
8240000-8250000	8
8360000-8370000	22
8370000-8380000	110
8380000-8390000	8
8400000-8410000	42
8410000-8420000	48
8420000-8430000	15
8430000-8440000	48
8450000-8460000	55
8460000-8470000	222
8470000-8480000	111
8480000-8490000	208
8490000-8500000	136
8500000-8510000	172
8510000-8520000	169
8520000-8530000	58
8530000-8540000	174
8540000-8550000	49
8550000-8560000	115
8560000-8570000	117
8570000-8580000	48
8600000-8610000	215
8610000-8620000	206
8620000-8630000	69
8630000-8640000	77
8640000-8650000	9
8650000-8660000	14
8660000-8670000	85
8670000-8680000	69
8680000-8690000	36
8690000-8700000	43
8710000-8720000	247
8720000-8730000	391
8730000-8740000	60
8740000-8750000	276
8750000-8760000	245
8760000-8770000	202
8770000-8780000	129
8780000-8790000	50
8790000-8800000	304
8800000-8810000	234
8810000-8820000	214
8820000-8830000	1
8830000-8840000	30
8840000-8850000	98
8850000-8860000	212
8860000-8870000	243
8870000-8880000	77
8880000-8890000	13
8890000-8900000	6
8900000-8910000	4
8910000-8920000	69
8920000-8930000	256
8930000-8940000	408
8940000-8950000	294
8950000-8960000	234
8960000-8970000	125
8970000-8980000	102
8980000-8990000	20
8990000-9000000	325
9000000-9010000	41
9010000-9020000	151
9020000-9030000	145
9030000-9040000	64
9040000-9050000	44
9050000-9060000	51
9060000-9070000	54
9070000-9080000	218
9080000-9090000	155
9090000-9100000	103
9100000-9110000	222
9110000-9120000	182
9120000-9130000	155
9130000-9140000	75
9140000-9150000	12
9150000-9160000	8
9160000-9170000	32
9170000-9180000	10
9180000-9190000	10
9190000-9200000	43
9200000-9210000	179
9210000-9220000	12
9220000-9230000	16
9230000-9240000	14
9240000-9250000	21
9250000-9260000	101
9260000-9270000	180
9270000-9280000	59
9280000-9290000	203
9290000-9300000	355
9300000-9310000	191
9310000-9320000	258
9320000-9330000	160
9330000-9340000	251
9340000-9350000	287
9350000-9360000	206
9360000-9370000	77
9370000-9380000	217
9380000-9390000	267
9390000-9400000	187
9400000-9410000	189
9410000-9420000	27
