# Supplementary material for: Genomic Sequencing and Characterization of Two Auricularia Species from the Qinling Region: Insights into Evolutionary Dynamics and Secondary Metabolite Potential
Source: J Fungi (Basel). 2025 May 20;11(5):395. doi: 10.3390/jof11050395 (PMC12113221; doi:10.3390/jof11050395)
Supplement: Supplementary file 1 [file jof-11-00395-s001.zip › Dataset S2_CYP450.xlsx]

## Sheet: Auricularia qinlingheimuer M12
CYP450 detailed information of Auricularia qinlingheimuer M12
---	full	sequence	---	---	best	1	domain	---	-#dom-
E-value	score	bias	E-value	score	bias	exp	N	Sequence	Description
-------	------	-----	-------	------	-----	----	--	--------	-----------
7.8e-77	258.9	0	1.1e-76	258.4	0	1.1	1	g10463.t1
2.9e-75	253.7	0	5e-73	246.3	0	2	1	g9833.t1
1.3e-74	251.5	0	1.6e-74	251.2	0	1	1	g16014.t1
1.9e-74	251	0	4.3e-74	249.8	0	1.5	1	g10483.t1
5.4e-74	249.5	0	6.5e-74	249.3	0	1	1	g625.t1
6.6e-74	249.2	0	7.5e-74	249.1	0	1	1	g1676.t1
1.8e-73	247.8	0	2.2e-73	247.5	0	1	1	g6182.t1
3.1e-72	243.7	0	3.6e-72	243.5	0	1	1	g4365.t1
3.5e-72	243.6	0	4.3e-72	243.3	0	1	1	g4201.t1
3.5e-72	243.6	0	4.3e-72	243.3	0	1	1	g4264.t1
6.6e-71	239.4	0	8e-71	239.1	0	1	1	g625.t2
5.9e-70	236.2	0	8.4e-70	235.7	0	1.1	1	g10030.t1
1.9e-69	234.6	0	2.3e-69	234.3	0	1.1	1	g1481.t1
2.8e-69	234	0	3.2e-69	233.8	0	1	1	g12894.t1
1.3e-68	231.8	0	1.8e-68	231.3	0	1.1	1	g8982.t1
1.6e-68	231.5	0	2.2e-68	231	0	1	1	g13032.t1
1.7e-68	231.4	0	2e-68	231.1	0	1	1	g11698.t1
1.7e-68	231.4	0	2e-68	231.1	0	1	1	g15230.t1
2.1e-68	231.1	0	5.6e-67	226.4	0	2.1	1	g2163.t2
3.1e-68	230.5	0	3.5e-53	180.9	0	2	2	g1357.t1
5.3e-68	229.8	0	1e-58	199.1	0	2	2	g8228.t1
2.1e-67	227.8	0	2.7e-67	227.5	0	1	1	g15526.t1
2.3e-67	227.6	0	2.8e-67	227.4	0	1	1	g1811.t1
3.7e-67	227	0	4.9e-67	226.6	0	1.1	1	g7188.t1
4.5e-67	226.7	0	1.1e-40	139.7	0	2	2	g12028.t1
5.9e-66	223	0	7.4e-66	222.7	0	1	1	g8765.t1
9.6e-66	222.3	0	1.2e-65	222	0	1	1	g12035.t1
1.2e-65	222	0	1.4e-65	221.8	0	1	1	g10581.t1
3.5e-65	220.5	0	4.4e-65	220.1	0	1.1	1	g15045.t1
2.1e-64	217.9	0	1.3e-63	215.3	0	2.1	1	g13918.t1
2.2e-64	217.8	0	2.8e-64	217.5	0	1.1	1	g15144.t1
9.1e-64	215.8	0	1.1e-63	215.5	0	1	1	g14343.t1
1.1e-63	215.6	0	1.4e-63	215.2	0	1.1	1	g13758.t1
1.1e-63	215.6	0	1.5e-37	129.4	0	2.2	2	g10037.t1
1.8e-63	214.8	0	4.6e-63	213.5	0	1.5	1	g1327.t1
1.9e-63	214.7	0	3.1e-63	214.1	0	1.2	1	g738.t1
2.1e-63	214.6	0	2.6e-63	214.3	0	1	1	g9961.t1
2.6e-63	214.3	0	3.5e-63	213.9	0	1.1	1	g5326.t1
3.3e-63	213.9	0	4.5e-63	213.5	0	1.1	1	g2037.t1
3.6e-63	213.8	0	4.6e-63	213.5	0	1.1	1	g13636.t1
3.9e-63	213.7	0	1.1e-52	179.2	0	2	2	g9971.t1
5.2e-63	213.3	0	6.6e-63	213	0	1.1	1	g8203.t1
6.2e-63	213.1	0	7e-63	212.9	0	1	1	g14345.t1
6.8e-63	212.9	0	9e-63	212.5	0	1.1	1	g9258.t2
1.3e-62	212	0	1.8e-62	211.5	0	1.2	1	g14749.t1
1.8e-62	211.6	0	2.3e-62	211.2	0	1	1	g12869.t1
1.9e-62	211.5	0.1	2.7e-62	211	0.1	1.1	1	g9258.t1
2.2e-62	211.2	0	2.1e-51	175.1	0	2	2	g12843.t1
4.4e-62	210.3	0	6.1e-62	209.8	0	1.1	1	g3654.t1
5.3e-62	210	0	7.8e-62	209.4	0	1.1	1	g12531.t1
1.2e-61	208.8	0	5.4e-61	206.7	0	1.9	1	g2650.t1
1.5e-61	208.5	0	2e-61	208.1	0	1	1	g12764.t1
1.6e-61	208.4	0	3.3e-61	207.4	0	1.5	1	g14901.t1
1.7e-61	208.3	0	4.4e-24	85	0	3	3	g15531.t1
5.7e-61	206.6	0	8.1e-61	206.1	0	1.1	1	g1340.t1
6e-61	206.5	0	6.8e-61	206.3	0	1	1	g10163.t1
1e-60	205.8	0	1.6e-60	205.1	0	1.2	1	g902.t1
1.8e-60	204.9	0	2.4e-60	204.6	0	1.1	1	g10510.t2
3.8e-60	203.9	0.1	4.3e-60	203.7	0.1	1	1	g13678.t1
6.1e-60	203.2	0	8e-60	202.8	0	1	1	g6166.t1
2.1e-59	201.4	0	3.8e-59	200.6	0	1.3	1	g11234.t1
9.8e-59	199.2	0.4	2.9e-58	197.6	0.4	1.6	1	g15559.t1
2.3e-58	198	0	4e-44	151	0	2	2	g12905.t1
2.5e-58	197.9	0	6.9e-58	196.4	0	1.6	1	g11049.t1
3.3e-58	197.5	0	5.4e-46	157.2	0	2.1	2	g1356.t1
4.4e-58	197.1	0	6.2e-58	196.6	0	1.1	1	g2505.t1
5.1e-58	196.9	0	6.9e-58	196.4	0	1.1	1	g12523.t1
5.2e-58	196.8	0	5.2e-44	150.7	0	2.1	2	g15533.t1
5.5e-58	196.8	0	1.4e-57	195.4	0	1.6	1	g4317.t1
6.1e-58	196.6	0	7.9e-58	196.2	0	1.1	1	g13626.t1
6.9e-58	196.4	0	1.2e-43	149.5	0	2	2	g12905.t2
7.3e-58	196.3	0	6.7e-44	150.3	0	2.1	2	g15533.t2
7.4e-58	196.3	0	9.8e-58	195.9	0	1.1	1	g5981.t1
8.1e-58	196.2	0	1.1e-57	195.8	0	1	1	g2038.t1
1.7e-57	195.2	0	2.2e-57	194.8	0	1	1	g12172.t1
2.1e-57	194.8	0	3e-57	194.3	0	1.1	1	g7392.t1
3.2e-57	194.2	0	3.8e-57	194	0	1	1	g12869.t2
5.5e-57	193.5	0	6.8e-57	193.1	0	1	1	g6691.t1
1.1e-56	192.5	0	1.3e-55	188.9	0	2.1	1	g12026.t1
1.3e-56	192.2	0.5	3.1e-56	191	0.5	1.5	1	g12009.t1
1.6e-56	191.9	0	2.1e-56	191.5	0	1	1	g7180.t1
3.4e-56	190.8	0	4.4e-56	190.5	0	1.1	1	g12842.t1
4.5e-56	190.4	0	1.1e-55	189.1	0	1.6	1	g3349.t1
5.4e-56	190.2	0	7.7e-56	189.7	0	1.1	1	g11020.t1
7.2e-55	186.5	0	2.3e-36	125.5	0	2.1	2	g16033.t1
7.4e-55	186.4	0	9.5e-55	186.1	0	1.1	1	g12876.t1
1.8e-54	185.2	0	5.9e-54	183.5	0	1.7	1	g9921.t1
2.3e-54	184.8	0	4.4e-54	183.9	0	1.4	1	g2047.t1
3.2e-54	184.3	0	4.9e-54	183.7	0	1.2	1	g1292.t1
1.2e-53	182.4	0	1.9e-53	181.8	0	1.3	1	g3343.t1
2.6e-53	181.4	0	6.1e-52	176.8	0	2.2	1	g14325.t1
5.6e-53	180.3	0	6.6e-53	180	0	1	1	g8227.t1
1.6e-52	178.8	0	2.3e-52	178.2	0	1.1	1	g2545.t1
1.7e-52	178.6	0	2.8e-52	177.9	0	1.3	1	g10395.t1
2e-52	178.4	0	6.2e-45	153.7	0	2.1	2	g3774.t1
2.3e-52	178.2	0	6.3e-52	176.8	0	1.6	1	g15561.t1
5.9e-52	176.9	0	7.2e-52	176.6	0	1	1	g3679.t1
7.3e-52	176.6	0	3.6e-51	174.3	0	2	1	g1891.t1
8.4e-52	176.4	0	1.5e-51	175.6	0	1.3	1	g11355.t1
1.2e-51	175.8	0	1.6e-51	175.5	0	1	1	g11194.t1
5.8e-51	173.6	0	1.5e-50	172.2	0	1.7	1	g5106.t1
4.5e-50	170.7	0	7e-49	166.7	0	2.4	1	g7148.t1
5.4e-50	170.4	0	1.5e-35	122.8	0	2.1	2	g3023.t1
7.2e-50	170	0	8.8e-50	169.7	0	1	1	g319.t1
7.8e-50	169.9	0	2.7e-48	164.8	0	2.5	1	g3999.t1
1.9e-49	168.6	0	4.1e-49	167.5	0	1.5	1	g12683.t1
3.3e-49	167.8	0	1.8e-36	125.8	0	2.1	2	g4793.t1
4.8e-49	167.3	0.1	5.3e-49	167.1	0.1	1	1	g12564.t1
2.9e-48	164.7	0	3.8e-48	164.3	0	1	1	g16069.t1
4.9e-48	164	0	5.6e-48	163.8	0	1	1	g12846.t1
5.4e-48	163.8	0	8.7e-48	163.1	0	1.2	1	g7192.t1
1.1e-47	162.8	0	1.3e-47	162.5	0	1.1	1	g3493.t1
1.2e-47	162.6	0	1.6e-42	145.8	0	2	2	g15869.t1
4e-47	160.9	0	1e-46	159.6	0	1.6	1	g1282.t1
6.3e-46	157	0.5	4.8e-45	154.1	0.1	2.1	2	g15556.t1
8.7e-46	156.5	0	2e-45	155.3	0	1.5	1	g3575.t1
4.2e-45	154.3	0	2.3e-43	148.6	0	2.5	2	g12006.t1
7.1e-45	153.5	0	9.4e-41	139.9	0	2.5	2	g8623.t1
2e-44	152	0	7.7e-44	150.1	0	1.6	2	g3138.t1
2.5e-44	151.7	0.6	1.7e-43	149	0.1	2.1	2	g12010.t1
3.6e-44	151.2	0	1e-43	149.7	0	1.6	1	g10676.t1
1e-42	146.4	0	2.1e-42	145.4	0	1.4	1	g2716.t2
1.1e-42	146.3	0	1.4e-42	146	0	1.1	1	g3510.t1
1.4e-42	145.9	0	5.3e-33	114.4	0	2.6	2	g7415.t1
1.6e-42	145.8	0	1.9e-42	145.5	0	1	1	g16177.t1
2.8e-42	145	0	5.4e-42	144	0	1.4	1	g2716.t1
5.1e-42	144.1	0	1.1e-41	143	0	1.5	1	g2702.t1
1.2e-41	142.9	0	1.8e-41	142.3	0	1.2	1	g3513.t1
3e-41	141.6	0	3.4e-41	141.4	0	1	1	g3512.t1
5.5e-39	134.1	0	6.2e-39	133.9	0	1	1	g11008.t1
3.2e-38	131.6	0	1.7e-22	79.8	0	3.9	3	g10606.t1
6.5e-37	127.3	0	2.5e-35	122.1	0	2.1	1	g2042.t1
1e-36	126.6	0	8.3e-31	107.2	0.1	2	2	g10599.t1
6e-36	124.1	0	8.9e-36	123.5	0	1.1	1	g3153.t1
6.5e-36	124	0	5.8e-35	120.9	0	1.9	1	g8202.t1
1.9e-35	122.5	0	2.2e-35	122.2	0	1	1	g11558.t1
3.2e-33	115.1	0	1.4e-32	113	0	1.8	1	g9468.t1
8e-30	103.9	0	4.5e-29	101.4	0	1.8	2	g2041.t1
6.2e-28	97.7	0.1	7.1e-19	67.8	0	2.5	2	g1273.t1
7.6e-28	97.4	0	1.1e-27	96.9	0	1.1	1	g14535.t1
1.2e-27	96.8	0	1.4e-27	96.5	0	1	1	g2043.t1
4.9e-27	94.7	0	3.7e-26	91.8	0	1.9	2	g884.t1
3e-25	88.8	0.2	1.4e-24	86.6	0.2	1.8	1	g1367.t1
7.1e-23	81	0	9.7e-23	80.5	0	1.2	1	g1879.t1
5.4e-21	74.8	0	1.2e-19	70.4	0	2.5	2	g10674.t1
4.6e-19	68.4	0.2	5e-19	68.3	0.2	1	1	g10510.t1
1.3e-12	47.2	0	1.6e-12	46.9	0	1.1	1	g3774.t2
4e-10	39	0	2.9e-05	23	0	2.3	2	g2359.t1
3.1e-09	36	0.2	4e-09	35.7	0.2	1.1	1	g3147.t1
9.5e-05	21.2	0	0.00011	21.1	0	1	1	g4314.t1

## Sheet: Auricularia qinlingheimuer M13
CYP450 detailed information of Auricularia qinlingheimuer M13
---	full	sequence	---	---	best	1	domain
E-value	score	bias	E-value	score	bias	exp	N
-------	------	-----	-------	------	-----	----	--	---	-#dom-
5.1e-80	269.3	0	5.7e-80	269.2	0	1	1	Sequence	Description
1.7e-78	264.3	0	3.8e-78	263.2	0	1.5	1	--------	-----------
2.1e-78	264	0	2.5e-78	263.8	0	1	1	g4264.t1
7.8e-77	258.8	0	1.1e-76	258.4	0	1.1	1	g7468.t1
8.5e-77	258.7	0	1.1e-76	258.4	0	1	1	g8556.t1
5.1e-76	256.2	0	8.8e-74	248.8	0	2	1	g10127.t1
4e-75	253.2	0	4.9e-75	252.9	0	1	1	g14453.t1
4.8e-75	253	0	5.8e-75	252.7	0	1	1	g12917.t1
3.1e-74	250.3	0	6.9e-74	249.1	0	1.5	1	g12078.t1
6.4e-74	249.2	0	7.2e-74	249.1	0	1	1	g4079.t1
1.3e-73	248.3	0	2.1e-73	247.5	0	1.2	1	g10098.t1
1.7e-73	247.8	0	2.1e-73	247.5	0	1	1	g7796.t1
9.1e-73	245.4	0.5	2.1e-72	244.2	0.5	1.5	1	g3888.t1
1.2e-72	245.1	0.1	1.6e-72	244.7	0.1	1	1	g6100.t1
1.2e-72	245.1	0	2.7e-72	243.9	0	1.5	1	g12506.t1
1.3e-72	244.9	0	1.5e-72	244.7	0	1	1	g13528.t1
1.9e-72	244.4	0	2.2e-72	244.2	0	1	1	g7425.t1
2.9e-72	243.8	0	4.8e-72	243	0	1.3	1	g9336.t1
1.9e-71	241.1	0	4.9e-71	239.7	0	1.5	1	g1029.t1
2e-71	241	0	2.7e-71	240.6	0	1.1	1	g14920.t1
2.6e-71	240.6	0	3e-71	240.4	0	1	1	g12503.t1
2.8e-71	240.5	0	6.7e-71	239.3	0	1.5	1	g7496.t1
2.9e-70	237.2	0	4e-70	236.7	0	1	1	g8460.t1
3.2e-70	237	0	6.5e-70	236	0	1.4	1	g8500.t1
1.7e-69	234.7	0	2.1e-69	234.3	0	1.1	1	g3658.t1
1.8e-69	234.6	0	2.2e-69	234.3	0	1.1	1	g1314.t1
1.9e-69	234.5	0	2.8e-69	233.9	0	1.2	1	g15417.t1
1.4e-68	231.7	0	1.6e-68	231.5	0	1	1	g7622.t1
1.5e-68	231.5	0	3.5e-53	180.9	0	2	2	g7437.t1
1.6e-68	231.4	0	2e-68	231.1	0	1	1	g6394.t2
1.7e-68	231.3	0	2.1e-68	231.1	0	1	1	g7497.t1
2.1e-68	231	0	2.5e-68	230.8	0	1	1	g2063.t1
2.8e-68	230.6	0	3.5e-68	230.3	0	1	1	g237.t1
3e-68	230.6	0	3.7e-68	230.2	0	1	1	g12765.t1
4.2e-68	230.1	0	1.2e-56	192.3	0	2	2	g6394.t1
6.3e-68	229.5	0	7.5e-68	229.2	0	1	1	g12016.t1
8.5e-68	229	0	1e-67	228.8	0	1	1	g1907.t1
1.8e-67	228	0	3.7e-67	226.9	0	1.4	1	g2524.t1
3.3e-67	227.1	0	4.1e-67	226.8	0	1	1	g7946.t1
4.4e-67	226.7	0	6e-67	226.3	0	1.1	1	g7422.t1
5.2e-67	226.5	0	6.5e-67	226.1	0	1	1	g4129.t1
1.1e-66	225.4	0	1.4e-66	225.1	0	1.1	1	g12536.t1
1.3e-66	225.2	0	1.7e-66	224.8	0	1.1	1	g12775.t1
1.7e-66	224.7	0	8.9e-41	140	0	2	2	g3530.t1
4e-66	223.5	0	5.5e-66	223.1	0	1.1	1	g3012.t1
1.8e-65	221.4	0	1.4e-64	218.5	0	2.2	1	g12530.t1
2e-65	221.2	0	2.5e-65	220.9	0	1.1	1	g4810.t1
2.1e-65	221.2	0	2.6e-65	220.9	0	1	1	g10841.t1
5.4e-65	219.8	0	6.5e-65	219.5	0	1	1	g14812.t1
1.1e-64	218.8	0	1.3e-64	218.6	0	1	1	g4599.t1
1.9e-64	218	0	4.2e-64	216.9	0	1.4	1	g634.t1
2.8e-64	217.5	0	3.7e-64	217	0	1.1	1	g6408.t1
3.2e-64	217.3	0	3.7e-64	217.1	0	1	1	g6347.t1
8.6e-64	215.8	0	1.1e-63	215.5	0	1.1	1	g10693.t1
1.3e-63	215.3	0	1.6e-37	129.2	0	2.2	2	g6408.t2
1.7e-63	214.9	0	2.7e-63	214.2	0	1.2	1	g12216.t1
1.9e-63	214.7	0	2.7e-63	214.2	0	1.1	1	g12701.t1
4.4e-63	213.5	0	1e-62	212.3	0	1.5	1	g1798.t1
5.9e-63	213.1	0	1.2e-62	212.1	0	1.4	1	g13809.t1
7.5e-63	212.7	0	1.1e-62	212.2	0	1.1	1	g492.t1
9.8e-63	212.4	0	1.6e-62	211.7	0	1.3	1	g15359.t1
1.7e-62	211.6	0	2.3e-62	211.1	0	1	1	g10559.t1
8.6e-62	209.3	0	6e-61	206.5	0	1.9	1	g12528.t1
1.2e-61	208.8	0	4.6e-61	206.8	0	1.7	1	g5894.t1
1.4e-61	208.6	0	1.7e-61	208.2	0	1	1	g14432.t1
1.4e-61	208.6	0	1.7e-61	208.2	0	1.1	1	g6351.t1
1.8e-61	208.2	0	2.4e-61	207.8	0	1.1	1	g14433.t1
2.1e-61	208	0	2.8e-61	207.6	0	1.1	1	g1205.t1
4.6e-61	206.8	0	2.2e-51	174.9	0	2	2	g14806.t1
6.2e-61	206.4	0	8.7e-61	205.9	0	1.1	1	g1228.t1
7.5e-61	206.1	0	8.5e-61	206	0	1	1	g4471.t1
1.3e-60	205.4	0.5	3.8e-60	203.8	0.5	1.6	1	g1635.t1
2.2e-60	204.6	0	3.2e-60	204.1	0	1.1	1	g12579.t1
5.9e-60	203.2	0	7.7e-60	202.8	0	1.1	1	g3894.t1
1e-59	202.4	0	1.8e-59	201.6	0	1.3	1	g7477.t1
1e-59	202.4	0	1.4e-59	202	0	1	1	g6071.t1
1.2e-59	202.2	0.1	1.5e-59	201.8	0.1	1.1	1	g4975.t1
1.6e-59	201.7	0	2.2e-59	201.3	0	1	1	g15562.t1
3e-59	200.9	0	3.7e-59	200.6	0	1.1	1	g10594.t1
2e-58	198.1	0	5.8e-58	196.6	0	1.7	1	g11318.t1
6.3e-58	196.5	0	8.3e-58	196.1	0	1.1	1	g8459.t1
1.4e-57	195.3	0	2e-57	194.8	0	1.1	1	g9510.t1
1.5e-57	195.3	0	1.6e-57	195.2	0	1	1	g14807.t1
1.5e-57	195.3	0	2.1e-57	194.8	0	1.1	1	g3231.t1
2.3e-57	194.7	0	2.9e-47	161.4	0	2	2	g1031.t1
3.3e-57	194.1	0	4.2e-57	193.8	0	1.1	1	g6940.t1
3.8e-57	193.9	0	5.2e-57	193.5	0	1.2	1	g4475.t1
4.4e-57	193.7	0	7.1e-57	193	0	1.2	1	g14817.t1
4.9e-57	193.6	0.3	5.9e-42	143.8	0.1	2.1	2	g10551.t1
9.3e-57	192.7	0	1.1e-50	172.7	0	2	2	g1052.t1
1.2e-56	192.3	0	1.5e-56	192	0	1	1	g12709.t1
1.5e-56	191.9	0	2e-56	191.6	0	1	1	g1205.t2
1.8e-56	191.7	0	2.3e-56	191.4	0	1	1	g3003.t1
2.6e-56	191.2	0	4.2e-56	190.5	0	1.2	1	g333.t2
5.9e-56	190	0	8e-56	189.6	0	1.1	1	g333.t1
1.4e-55	188.8	0	3.8e-55	187.3	0	1.6	1	g8121.t1
2.4e-55	188	0	7.4e-55	186.4	0	1.6	1	g9539.t1
6.7e-55	186.5	0	4.2e-29	101.5	0	2	2	g9893.t1
8.2e-55	186.2	0	1.1e-54	185.8	0	1	1	g8752.t1
1.5e-54	185.4	0	2.1e-54	184.9	0	1.1	1	g9968.t1
1.9e-54	185.1	0	2.2e-54	184.8	0	1	1	g9974.t1
2.5e-54	184.7	0	7.9e-54	183	0	1.7	1	g5213.t1
2.8e-54	184.5	0	3.9e-54	184	0	1.1	1	g14429.t1
3.8e-52	177.4	0	6.6e-52	176.7	0	1.3	1	g12821.t1
4.3e-52	177.3	0	1.3e-50	172.4	0	2	2	g6530.t1
6.2e-52	176.8	0	1e-50	172.7	0	1.9	1	g9188.t1
6.4e-52	176.7	0	1e-51	176	0	1.2	1	g6374.t1
1.2e-51	175.8	0	2.9e-51	174.5	0	1.5	1	g8989.t1
1.2e-51	175.8	0	2e-51	175.1	0	1.3	1	g3016.t1
5.3e-51	173.7	0	7.1e-51	173.3	0	1.1	1	g2969.t1
1.9e-50	171.9	0	8.9e-50	169.6	0	2	1	g10247.t1
3.4e-49	167.7	0	2.1e-39	135.4	0	2.1	2	g15519.t1
3.9e-49	167.5	0	5.5e-49	167	0	1.1	1	g4470.t1
5.2e-49	167.1	0	7e-49	166.7	0	1.1	1	g10064.t1
1.4e-48	165.7	0	1.7e-48	165.4	0	1.1	1	g12057.t1
1.9e-48	165.3	0	2.7e-48	164.7	0	1.1	1	g9373.t1
7e-48	163.4	0	1.5e-47	162.3	0	1.5	1	g4506.t1
3.4e-47	161.1	0	4.1e-47	160.9	0	1.1	1	g9373.t2
3.9e-47	160.9	0	2.6e-38	131.9	0	2	2	g11909.t1
1.2e-46	159.3	0	1.6e-46	158.9	0	1.1	1	g4019.t1
1e-44	153	0	1.3e-44	152.6	0	1	1	g12226.t1
2e-44	152	0	7.5e-44	150.1	0	1.6	2	g6353.t1
7.8e-44	150	0	3.8e-43	147.8	0	2	1	g4033.t1
1e-43	149.6	0	1.2e-43	149.4	0	1	1	g3649.t1
6.8e-43	146.9	0	8.1e-43	146.7	0	1.1	1	g14641.t1
1.5e-42	145.8	0	5.4e-33	114.3	0	2.6	2	g14452.t1
1.6e-42	145.7	0	3.7e-42	144.5	0	1.5	1	g1227.t1
4.5e-42	144.2	0	6.3e-42	143.8	0	1.1	1	g3259.t1
1.3e-41	142.8	0	1.9e-41	142.2	0	1.2	1	g7250.t1
1.8e-41	142.2	0	1.8e-31	109.3	0	2.9	2	g4032.t1
7.9e-41	140.1	0.1	4.5e-18	65.1	0	3	3	g4034.t1
4.8e-39	134.3	0	6.4e-39	133.9	0	1.1	1	g6968.t1
7.3e-39	133.7	0	4.1e-38	131.2	0	1.8	2	g9993.t1
2.4e-38	132	1.4	9.2e-38	130	1.4	1.7	1	g4095.t1
4.4e-37	127.8	0	5.9e-37	127.4	0	1.1	1	g14811.t1
3.6e-36	124.8	0	4.3e-36	124.5	0	1	1	g7505.t1
1.1e-35	123.2	0	7.1e-35	120.5	0	1.9	1	g3665.t1
3.2e-35	121.7	0.5	8.8e-35	120.2	0.5	1.6	1	g14813.t1
1.3e-27	96.6	0	1.8e-27	96.1	0	1.1	1	g13303.t1
7.8e-26	90.7	0.1	1.5e-24	86.5	0	2	2	g12508.t1
3.4e-23	82	0	4.7e-23	81.5	0	1.2	1	g845.t1
4e-21	75.2	0	2e-20	72.9	0	2	1	g9549.t1
2e-19	69.6	0	3e-18	65.7	0	2.1	2	g14631.t1
2.1e-19	69.5	0	3.1e-18	65.7	0	2.1	2	g9895.t1
1e-16	60.7	0	1.4e-16	60.2	0	1.1	1	g1650.t2
2.1e-16	59.6	0.1	2.8e-16	59.2	0.1	1.1	1	g1650.t1
7e-16	57.9	0.1	5.5e-15	54.9	0	1.8	2	g6383.t1
1.9e-11	43.3	0	2.6e-11	42.9	0	1.1	1	g1042.t1
6.3e-11	41.6	0	1.2e-06	27.5	0	2.3	2	g12509.t1
7.5e-09	34.7	0	9.2e-09	34.4	0	1.1	1	g6382.t1
7.5e-09	34.7	0	9.2e-09	34.4	0	1.1	1	g15695.t1
1.4e-05	23.9	0	2.2e-05	23.3	0	1.2	1	g12054.t1
6.1e-05	21.8	0	7.2e-05	21.6	0	1	1	g4098.t1
								g7433.t1
								g4476.t1

## Sheet: Auricularia subglabra TFB-10046
CYP450 detailed information of Auricularia subglabra TFB-10046
---	full	sequence	---	---	best	1	domain
E-value	score	bias	E-value	score	bias	exp	N	---	-#dom-
-------	------	-----	-------	------	-----	----	--	Sequence	Description
3.6e-91	306.6	0	4.3e-91	306.4	0	1	1	--------	-----------
5.3e-91	306.1	0	6.3e-91	305.8	0	1	1	EJD41001.1	cytochrome	P450	[Auricularia	subglabra	TFB-10046
1.7e-88	297.8	0	2e-88	297.6	0	1	1	EJD40997.1	cytochrome	P450	[Auricularia	subglabra	TFB-10046
4.7e-81	273.3	0	1.4e-80	271.7	0	1.6	1	EJD35514.1	cytochrome	P450	[Auricularia	subglabra	TFB-10046
3.1e-79	267.3	0	3.8e-79	267	0	1	1	EJD37708.1	cytochrome	P450	[Auricularia	subglabra	TFB-10046
3.4e-78	263.8	0	5.4e-78	263.2	0	1.2	1	EJD51946.1	cytochrome	P450	[Auricularia	subglabra	TFB-10046
1.1e-77	262.1	0	1.6e-77	261.7	0	1.1	1	EJD54178.1	cytochrome	P450	[Auricularia	subglabra	TFB-10046
5.7e-77	259.8	0	8.4e-77	259.2	0	1.1	1	EJD48679.1	cytochrome	P450	[Auricularia	subglabra	TFB-10046
1.8e-76	258.1	0	3e-76	257.4	0	1.2	1	EJD54245.1	NADPH-cytochrome	P450	reductase-like	protein	[Aur
1.6e-75	255	0	2.2e-75	254.6	0	1.1	1	EJD54186.1	fatty	acid	hydroxylase	[Auricularia	subglabra	TFB
2.1e-74	251.3	0.5	4.6e-74	250.2	0.5	1.4	1	EJD53569.1	CYP63	cytochrome	P450	monooxygenase-like	protein
2.3e-74	251.2	0	3.8e-74	250.5	0	1.2	1	EJD39291.1	cytochrome	P450	[Auricularia	subglabra	TFB-10046
2.3e-74	251.2	0	2.7e-74	251	0	1	1	EJD54180.1	cytochrome	P450	[Auricularia	subglabra	TFB-10046
4.1e-74	250.4	0	5.5e-74	250	0	1.1	1	EJD46775.1	cytochrome	P450	[Auricularia	subglabra	TFB-10046
5.2e-74	250	0	6.9e-74	249.6	0	1	1	EJD46995.1	cytochrome	P450	[Auricularia	subglabra	TFB-10046
5.8e-74	249.9	0	7.3e-74	249.6	0	1.1	1	EJD40226.1	cytochrome	P450	monooxygenase	pc-2	[Auricularia	s
8.7e-74	249.3	0	1.1e-73	249	0	1	1	EJD43155.1	cytochrome	P450	[Auricularia	subglabra	TFB-10046
1.5e-73	248.5	0	1.9e-73	248.2	0	1	1	EJD43158.1	cytochrome	P450	[Auricularia	subglabra	TFB-10046
1.6e-73	248.4	0	3.8e-73	247.2	0	1.5	1	EJD42195.1	cytochrome	P450	[Auricularia	subglabra	TFB-10046
1.7e-73	248.3	0	2.5e-73	247.8	0	1.1	1	EJD37739.1	hypothetical	protein	AURDEDRAFT_116707,	partial	[
1.8e-73	248.2	0	2.3e-73	247.9	0	1	1	EJD42499.1	cytochrome	P450	[Auricularia	subglabra	TFB-10046
2e-73	248.1	0	2.4e-73	247.9	0	1	1	EJD42958.1	cytochrome	P450	[Auricularia	subglabra	TFB-10046
3.4e-73	247.3	0	4.1e-73	247.1	0	1	1	EJD39955.1	cytochrome	P450	[Auricularia	subglabra	TFB-10046
5.3e-73	246.7	0	1.6e-72	245.1	0	1.6	1	EJD36701.1	cytochrome	P450,	partial	[Auricularia	subglabra	T
8.8e-73	246	0	1.1e-72	245.7	0	1	1	EJD37741.1	cytochrome	P450	[Auricularia	subglabra	TFB-10046
1.1e-72	245.7	0	1.8e-51	175.7	0	2	2	EJD48318.1	cytochrome	P450	[Auricularia	subglabra	TFB-10046
2.3e-72	244.6	0	2.8e-72	244.3	0	1	1	EJD47289.1	cytochrome	P450	[Auricularia	subglabra	TFB-10046
5.6e-72	243.3	0	6.4e-72	243.1	0	1	1	EJD46783.1	putative	CyP450	monooxygenase	[Auricularia	subgla
7.5e-72	242.9	0	8.8e-72	242.7	0	1.1	1	EJD48900.1	cytochrome	P450,	partial	[Auricularia	subglabra	T
2.8e-71	241	0	3.4e-71	240.8	0	1	1	EJD43159.1	cytochrome	P450	[Auricularia	subglabra	TFB-10046
4e-71	240.5	0	4.8e-70	237	0	1.9	1	EJD36026.1	cytochrome	P450	[Auricularia	subglabra	TFB-10046
4.5e-71	240.3	0	5.6e-71	240	0	1	1	EJD37712.1	cytochrome	P450	[Auricularia	subglabra	TFB-10046
1.7e-70	238.4	0	2.1e-70	238.1	0	1	1	EJD39082.1	cytochrome	P450	[Auricularia	subglabra	TFB-10046
5.7e-70	236.7	0	6.8e-70	236.5	0	1	1	EJD36765.1	cytochrome	P450	[Auricularia	subglabra	TFB-10046
6.1e-70	236.6	0	1.7e-69	235.1	0	1.6	1	EJD46742.1	putative	CyP450	monooxygenase	[Auricularia	subgla
1.2e-69	235.7	0	1.5e-69	235.4	0	1	1	EJD52005.1	cytochrome	P450	[Auricularia	subglabra	TFB-10046
1.8e-69	235.1	0	2.1e-69	234.9	0	1	1	EJD37774.1	cytochrome	P450	[Auricularia	subglabra	TFB-10046
3.1e-69	234.3	0	4.2e-69	233.9	0	1.1	1	EJD46776.1	cytochrome	P450	[Auricularia	subglabra	TFB-10046
3.6e-69	234.1	0	4.6e-69	233.7	0	1.1	1	EJD52562.1	cytochrome	P450	[Auricularia	subglabra	TFB-10046
4e-69	233.9	0	5.1e-69	233.6	0	1	1	EJD48425.1	cytochrome	P450	[Auricularia	subglabra	TFB-10046
4.3e-69	233.8	0	7.6e-69	233	0	1.3	1	EJD46777.1	cytochrome	P450	[Auricularia	subglabra	TFB-10046
4.5e-69	233.8	0	5.7e-69	233.4	0	1	1	EJD45553.1	fatty	acid	hydroxylase	[Auricularia	subglabra	TFB
7.6e-69	233	0	9.8e-69	232.6	0	1.1	1	EJD49567.1	cytochrome	P450	[Auricularia	subglabra	TFB-10046
9.2e-69	232.7	0	2.6e-68	231.2	0	1.5	1	EJD42956.1	cytochrome	P450	[Auricularia	subglabra	TFB-10046
1e-68	232.6	0	1.2e-68	232.4	0	1	1	EJD50603.1	cytochrome	P450	[Auricularia	subglabra	TFB-10046
1e-68	232.6	0	1.3e-68	232.3	0	1.1	1	EJD55009.1	cytochrome	P450	[Auricularia	subglabra	TFB-10046
1.2e-68	232.4	0	1.8e-68	231.8	0	1.2	1	EJD49069.1	cytochrome	P450	[Auricularia	subglabra	TFB-10046
1.3e-68	232.3	0.1	2.8e-68	231.2	0.1	1.4	1	EJD37731.1	cytochrome	P450	[Auricularia	subglabra	TFB-10046
1.4e-68	232.2	0	1.7e-68	231.9	0	1	1	EJD39284.1	cytochrome	P450	[Auricularia	subglabra	TFB-10046
2.6e-68	231.3	0	3.1e-68	231	0	1	1	EJD42045.1	cytochrome	P450	[Auricularia	subglabra	TFB-10046
3.2e-68	231	0	3.9e-68	230.7	0	1.1	1	EJD43161.1	cytochrome	P450	[Auricularia	subglabra	TFB-10046
6e-68	230.1	0	7.6e-68	229.7	0	1.1	1	EJD49065.1	lanosterol	14-alpha-demethylase	[Auricularia	subg
6.1e-68	230	0	7.7e-68	229.7	0	1	1	EJD51740.1	cytochrome	P450,	partial	[Auricularia	subglabra	T
1e-67	229.3	0	1.2e-67	229.1	0	1	1	EJD42954.1	putative	CyP450	monooxygenase	[Auricularia	subgla
1.7e-67	228.6	0	1.9e-67	228.4	0	1	1	EJD46840.1	cytochrome	P450	[Auricularia	subglabra	TFB-10046
2.2e-67	228.2	0	4.2e-67	227.3	0	1.3	1	EJD40449.1	cytochrome	P450	[Auricularia	subglabra	TFB-10046
2.7e-67	227.9	0	3.2e-67	227.7	0	1.1	1	EJD37738.1	cytochrome	P450	[Auricularia	subglabra	TFB-10046
2.9e-67	227.8	0	9.7e-67	226.1	0	1.6	1	EJD46788.1	cytochrome	P450	[Auricularia	subglabra	TFB-10046
3e-67	227.7	0	3.5e-67	227.5	0	1	1	EJD37740.1	cytochrome	P450	[Auricularia	subglabra	TFB-10046
3.1e-67	227.7	0	3.7e-67	227.5	0	1.1	1	EJD42939.1	cytochrome	P450,	partial	[Auricularia	subglabra	T
3.5e-67	227.5	0	4.3e-67	227.3	0	1	1	EJD46763.1	cytochrome	P450	[Auricularia	subglabra	TFB-10046
5.1e-67	227	0	9.5e-67	226.1	0	1.4	1	EJD42949.1	putative	CyP450	monooxygenase	[Auricularia	subgla
5.2e-67	227	0	6.8e-67	226.6	0	1.1	1	EJD37313.1	cytochrome	P450	[Auricularia	subglabra	TFB-10046
5.4e-67	226.9	0	6.6e-67	226.6	0	1	1	EJD52540.1	cytochrome	P450	[Auricularia	subglabra	TFB-10046
5.6e-67	226.9	0	6.4e-67	226.7	0	1	1	EJD50383.1	cytochrome	P450	[Auricularia	subglabra	TFB-10046
7.7e-67	226.4	0	9.4e-67	226.1	0	1	1	EJD52047.1	cytochrome	P450,	partial	[Auricularia	subglabra	T
1.1e-66	225.9	0	1.3e-66	225.6	0	1	1	EJD48008.1	cytochrome	P450	[Auricularia	subglabra	TFB-10046
1.2e-66	225.8	0	1.3e-66	225.6	0	1	1	EJD42439.1	cytochrome	P450	[Auricularia	subglabra	TFB-10046
1.4e-66	225.6	0	1.7e-66	225.3	0	1	1	EJD49130.1	cytochrome	P450	[Auricularia	subglabra	TFB-10046
2.7e-66	224.6	0	3.1e-66	224.4	0	1	1	EJD49807.1	cytochrome	P450,	partial	[Auricularia	subglabra	T
2.8e-66	224.6	0	5.1e-66	223.7	0	1.4	1	EJD42959.1	cytochrome	P450	[Auricularia	subglabra	TFB-10046
3e-66	224.4	0	3.8e-66	224.1	0	1	1	EJD54669.1	cytochrome	P450,	partial	[Auricularia	subglabra	T
3.2e-66	224.3	0	4.1e-66	224	0	1	1	EJD39100.1	cytochrome	P450	[Auricularia	subglabra	TFB-10046
5e-66	223.7	0	6.3e-66	223.4	0	1	1	EJD46096.1	cytochrome	P450	[Auricularia	subglabra	TFB-10046
7.6e-66	223.1	0	1.1e-65	222.6	0	1.2	1	EJD37771.1	cytochrome	P450	[Auricularia	subglabra	TFB-10046
8.4e-66	223	0	9.5e-66	222.8	0	1	1	EJD42957.1	putative	CyP450	monooxygenase	[Auricularia	subgla
2.2e-65	221.6	0	2.7e-65	221.3	0	1.1	1	EJD46781.1	O-methylsterigmatocystin	oxidoreductase	[Auricula
2.3e-65	221.5	0	3.4e-65	221	0	1.2	1	EJD51209.1	high	nitrogen	upregulated	cytochrome	P450	monooxy
2.8e-65	221.3	0	4.6e-65	220.5	0	1.2	1	EJD50563.1	cytochrome	P450	[Auricularia	subglabra	TFB-10046
3.7e-65	220.8	0	4.8e-65	220.5	0	1.1	1	EJD51741.1	cytochrome	P450	[Auricularia	subglabra	TFB-10046
3.9e-65	220.8	0	4.8e-65	220.5	0	1	1	EJD43631.1	cytochrome	P450	[Auricularia	subglabra	TFB-10046
5.5e-65	220.3	0	6.8e-65	220	0	1	1	EJD41567.1	cytochrome	P450	[Auricularia	subglabra	TFB-10046
6.2e-65	220.1	0	7.8e-65	219.8	0	1	1	EJD46771.1	cytochrome	P450	[Auricularia	subglabra	TFB-10046
7.3e-65	219.9	0	9.1e-65	219.6	0	1	1	EJD40438.1	cytochrome	P450	[Auricularia	subglabra	TFB-10046
7.7e-65	219.8	0	1e-64	219.4	0	1	1	EJD37779.1	cytochrome	P450	[Auricularia	subglabra	TFB-10046
8.9e-65	219.6	0	1.1e-64	219.3	0	1	1	EJD35640.1	614/534	cytochrome	P450	[Auricularia	subglabra	TF
1e-64	219.4	0	1.3e-64	219.1	0	1.1	1	EJD49819.1	O-methylsterigmatocystin	oxidoreductase	[Auricula
1.1e-64	219.2	0	1.3e-64	219.1	0	1	1	EJD54680.1	cytochrome	P450	[Auricularia	subglabra	TFB-10046
1.2e-64	219.2	0	1.6e-64	218.7	0	1.1	1	EJD46780.1	cytochrome	P450	[Auricularia	subglabra	TFB-10046
1.3e-64	219.1	0	7e-64	216.6	0	1.8	1	EJD39017.1	cytochrome	P450	[Auricularia	subglabra	TFB-10046
5.3e-64	217	0	1.4e-63	215.6	0	1.6	1	EJD39014.1	cytochrome	P450	[Auricularia	subglabra	TFB-10046
8.9e-64	216.3	0	1.2e-63	215.9	0	1.1	1	EJD37728.1	cytochrome	P450	[Auricularia	subglabra	TFB-10046
1.8e-63	215.3	0	2.4e-63	214.9	0	1	1	EJD47037.1	cytochrome	P450	[Auricularia	subglabra	TFB-10046
2e-63	215.2	0	1.2e-60	205.9	0	2.9	1	EJD51350.1	cytochrome	P450	[Auricularia	subglabra	TFB-10046
4.2e-63	214.1	0	5e-63	213.8	0	1	1	EJD43339.1	cytochrome	P450	[Auricularia	subglabra	TFB-10046
9.3e-63	213	0	9.8e-62	209.6	0	1.9	1	EJD47046.1	cytochrome	P450	[Auricularia	subglabra	TFB-10046
1e-62	212.8	0	1.2e-62	212.5	0	1	1	EJD42946.1	cytochrome	P450	[Auricularia	subglabra	TFB-10046
1.2e-62	212.6	0	1.4e-62	212.3	0	1	1	EJD45476.1	cytochrome	P450	[Auricularia	subglabra	TFB-10046
1.3e-62	212.5	0	2.4e-62	211.6	0	1.3	1	EJD50789.1	cytochrome	P450	[Auricularia	subglabra	TFB-10046
2e-62	211.8	0	1.2e-49	169.7	0	2	2	EJD52728.1	cytochrome-450	hydroxylase	[Auricularia	subglabra
2.2e-62	211.7	0	2.5e-61	208.2	0	2.3	1	EJD42933.1	PAH-inducible	cytochrome	P450	monooxygenase	PC-PA
2.2e-62	211.7	0	2.6e-62	211.5	0	1	1	EJD40202.1	cytochrome	P450	monooxygenase	pc-bph	[Auricularia
4.3e-62	210.8	0	1.1e-44	153.3	0	2	2	EJD46841.1	putative	CyP450	monooxygenase	[Auricularia	subgla
3.1e-61	207.9	0	3.7e-61	207.7	0	1	1	EJD42046.1	cytochrome	P450	[Auricularia	subglabra	TFB-10046
3.6e-61	207.7	0	4.7e-61	207.3	0	1.1	1	EJD41504.1	cytochrome	P450	[Auricularia	subglabra	TFB-10046
4.5e-61	207.4	0	5.1e-61	207.2	0	1	1	EJD55253.1	cytochrome	P450	[Auricularia	subglabra	TFB-10046
6.4e-61	206.9	0	7.8e-61	206.6	0	1	1	EJD46792.1	cytochrome	P450,	partial	[Auricularia	subglabra	T
1.2e-60	206	0	1.6e-60	205.6	0	1.1	1	EJD42186.1	cytochrome	P450	[Auricularia	subglabra	TFB-10046
3.5e-60	204.4	0	1.4e-51	176.1	0	2.1	2	EJD44086.1	cytochrome	P450	monooxygenase	pc-3	[Auricularia	s
6.5e-60	203.6	0	8.7e-60	203.2	0	1.1	1	EJD37766.1	cytochrome	P450	[Auricularia	subglabra	TFB-10046
1e-59	203	0	1.2e-59	202.7	0	1.1	1	EJD41756.1	cytochrome	P450	[Auricularia	subglabra	TFB-10046
1.2e-59	202.7	0	1.5e-59	202.4	0	1.1	1	EJD51349.1	cytochrome	P450	[Auricularia	subglabra	TFB-10046
1.3e-59	202.5	0	1.8e-59	202.1	0	1.1	1	EJD42060.1	cytochrome	P450	[Auricularia	subglabra	TFB-10046
1.7e-59	202.2	0	2.2e-59	201.8	0	1	1	EJD35309.1	cytochrome	P450	monooxygenase	pc-1	[Auricularia	s
3e-59	201.4	0	5e-59	200.6	0	1.2	1	EJD42940.1	putative	CyP450	monooxygenase	[Auricularia	subgla
3.5e-59	201.2	0	4.1e-58	197.6	0	1.9	1	EJD34764.1	cytochrome	P450	[Auricularia	subglabra	TFB-10046
3.6e-59	201.1	0	4.5e-59	200.8	0	1	1	EJD46785.1	cytochrome	P450	[Auricularia	subglabra	TFB-10046
4.5e-59	200.8	0	5.3e-59	200.6	0	1.1	1	EJD49813.1	cytochrome	P450	[Auricularia	subglabra	TFB-10046
7.4e-59	200.1	0	9.7e-59	199.7	0	1	1	EJD47045.1	cytochrome	P450,	partial	[Auricularia	subglabra	T
8.4e-59	199.9	0	1.6e-58	199	0	1.3	1	EJD42955.1	cytochrome	P450	[Auricularia	subglabra	TFB-10046
9.2e-59	199.8	0.1	1.9e-58	198.7	0.1	1.4	1	EJD41987.1	cytochrome	P450	[Auricularia	subglabra	TFB-10046
1e-58	199.7	0	5.5e-32	111.5	0	2.2	2	EJD37066.1	cytochrome	P450	[Auricularia	subglabra	TFB-10046
1.2e-58	199.3	0	2.1e-58	198.6	0	1.2	1	EJD35552.1	cytochrome	P450	[Auricularia	subglabra	TFB-10046
1.5e-58	199.1	0	2e-58	198.7	0	1.1	1	EJD51337.1	cytochrome	P450	[Auricularia	subglabra	TFB-10046
1.9e-58	198.7	0	2.6e-58	198.3	0	1	1	EJD42063.1	cytochrome	P450	monooxygenase	CYP63	[Auricularia
2.8e-58	198.2	0	4.7e-58	197.4	0	1.3	1	EJD52049.1	cytochrome	P450	[Auricularia	subglabra	TFB-10046
4.4e-58	197.5	0	7.1e-58	196.9	0	1.2	1	EJD49134.1	cytochrome	P450	[Auricularia	subglabra	TFB-10046
4.7e-58	197.4	0	9.6e-58	196.4	0	1.4	1	EJD46149.1	cytochrome	P450	[Auricularia	subglabra	TFB-10046
5e-58	197.4	0.1	6.3e-58	197	0.1	1	1	EJD37737.1	cytochrome	P450	[Auricularia	subglabra	TFB-10046
7e-58	196.9	0	1e-57	196.3	0	1.1	1	EJD51301.1	cytochrome	P450	[Auricularia	subglabra	TFB-10046
7.4e-58	196.8	0	9.1e-58	196.5	0	1	1	EJD37697.1	cytochrome	P450	[Auricularia	subglabra	TFB-10046
8.9e-58	196.5	0	1.1e-57	196.3	0	1	1	EJD49809.1	cytochrome	P450	[Auricularia	subglabra	TFB-10046
1.7e-57	195.6	0	2e-57	195.4	0	1	1	EJD39994.1	cytochrome	P450	[Auricularia	subglabra	TFB-10046
2.6e-57	195	0	3.5e-57	194.6	0	1.1	1	EJD42950.1	cytochrome	P450	[Auricularia	subglabra	TFB-10046
3.2e-57	194.7	0	1e-56	193	0	1.7	1	EJD43305.1	cytochrome	P450	[Auricularia	subglabra	TFB-10046
4.7e-57	194.1	0	1.1e-56	192.9	0	1.4	1	EJD42473.1	cytochrome	P450	[Auricularia	subglabra	TFB-10046
4.9e-57	194.1	0	6.4e-57	193.7	0	1	1	EJD48742.1	cytochrome	P450	[Auricularia	subglabra	TFB-10046
9.2e-57	193.2	0	1.2e-56	192.8	0	1	1	EJD49131.1	cytochrome	P450	[Auricularia	subglabra	TFB-10046
1.1e-56	192.9	0	3.8e-56	191.2	0	1.7	1	EJD42213.1	cytochrome	P450	[Auricularia	subglabra	TFB-10046
1.3e-56	192.7	0	2.5e-56	191.8	0	1.4	1	EJD42470.1	cytochrome	P450	[Auricularia	subglabra	TFB-10046
2.1e-56	192	0	2.6e-56	191.7	0	1.1	1	EJD46366.1	cytochrome	P450	[Auricularia	subglabra	TFB-10046
3.1e-56	191.5	0	3.8e-56	191.1	0	1	1	EJD42947.1	putative	CyP450	monooxygenase	[Auricularia	subgla
3.8e-56	191.1	0	5.3e-56	190.7	0	1.1	1	EJD49818.1	cytochrome	P450	[Auricularia	subglabra	TFB-10046
1.8e-55	188.9	0	2.7e-55	188.3	0	1.2	1	EJD53397.1	cytochrome	P450	[Auricularia	subglabra	TFB-10046
1.9e-55	188.8	0	1.3e-41	143.2	0.1	2	2	EJD50437.1	cytochrome	P450	[Auricularia	subglabra	TFB-10046
2e-55	188.8	0	2.2e-54	185.3	0	2.2	1	EJD46842.1	cytochrome	P450	[Auricularia	subglabra	TFB-10046
2.6e-55	188.4	0	3.1e-55	188.2	0	1.1	1	EJD42206.1	cytochrome	P450	[Auricularia	subglabra	TFB-10046
2.9e-55	188.2	0	3.8e-55	187.9	0	1	1	EJD55264.1	cytochrome	P450	sterol	C22-desaturase	[Auriculari
3.5e-54	184.7	0	2.5e-26	92.9	0	1.9	2	EJD43784.1	cytochrome	P450	[Auricularia	subglabra	TFB-10046
5.1e-54	184.1	0	9.7e-49	166.7	0	2	2	EJD35338.1	cytochrome	P450	[Auricularia	subglabra	TFB-10046
7e-54	183.7	0	1.1e-53	183	0	1.2	1	EJD54662.1	cytochrome	P450	[Auricularia	subglabra	TFB-10046
1.7e-53	182.4	0	2.8e-53	181.7	0	1.2	1	EJD34765.1	cytochrome	P450	[Auricularia	subglabra	TFB-10046
1.9e-53	182.2	0	1.2e-52	179.6	0	2.1	1	EJD41255.1	cytochrome	P450	[Auricularia	subglabra	TFB-10046
4.2e-53	181.1	0.1	3.8e-38	131.8	0	3.1	2	EJD45579.1	cytochrome	P450	[Auricularia	subglabra	TFB-10046
5.7e-53	180.7	0	1.1e-52	179.7	0	1.4	1	EJD42174.1	cytochrome	P450	[Auricularia	subglabra	TFB-10046
1.7e-52	179.1	0	2.8e-52	178.4	0	1.2	1	EJD44192.1	cytochrome	P450	[Auricularia	subglabra	TFB-10046
2.6e-52	178.5	0	5e-52	177.6	0	1.3	1	EJD46415.1	614/534	cytochrome	P450	[Auricularia	subglabra	TF
3.4e-52	178.1	0	4.7e-51	174.4	0	2.4	1	EJD35626.1	cytochrome	P450	[Auricularia	subglabra	TFB-10046
8.8e-52	176.8	0	2.1e-51	175.5	0	1.5	1	EJD39174.1	cytochrome	P450	[Auricularia	subglabra	TFB-10046
2.6e-51	175.2	0	6.7e-51	173.9	0	1.5	1	EJD45806.1	cytochrome	P450	[Auricularia	subglabra	TFB-10046
6.1e-51	174	0	1.4e-50	172.8	0	1.4	1	EJD55299.1	cytochrome	P450	[Auricularia	subglabra	TFB-10046
1.2e-50	173	0	8.9e-41	140.5	0	2.2	2	EJD54730.1	cytochrome	P450	[Auricularia	subglabra	TFB-10046
1.3e-50	172.9	0	1.6e-50	172.6	0	1.1	1	EJD53380.1	cytochrome	P450	[Auricularia	subglabra	TFB-10046
1.9e-50	172.4	0	7e-50	170.5	0	1.8	1	EJD42061.1	cytochrome	P450	[Auricularia	subglabra	TFB-10046
6.2e-50	170.7	0	1.2e-48	166.4	0	2.4	1	EJD40887.1	cytochrome	P450	[Auricularia	subglabra	TFB-10046
6e-49	167.4	0	1.9e-48	165.7	0	1.6	1	EJD49639.1	cytochrome	P450	[Auricularia	subglabra	TFB-10046
1e-48	166.7	0	1.2e-48	166.4	0	1	1	EJD45805.1	cytochrome	P450	[Auricularia	subglabra	TFB-10046
1.1e-48	166.6	0	3.6e-48	164.8	0	1.7	1	EJD55712.1	cytochrome	P450	[Auricularia	subglabra	TFB-10046
1.1e-48	166.5	0	1.7e-48	165.9	0	1.2	1	EJD49632.1	cytochrome	P450	[Auricularia	subglabra	TFB-10046
4.6e-48	164.5	0	6.5e-48	164	0	1.1	1	EJD55249.1	cytochrome	P450	[Auricularia	subglabra	TFB-10046
5.8e-48	164.2	0	9.1e-48	163.5	0	1.2	1	EJD51471.1	cytochrome	P450	[Auricularia	subglabra	TFB-10046
5.9e-48	164.1	0	3.5e-26	92.4	0	2	2	EJD40936.1	cytochrome	P450	[Auricularia	subglabra	TFB-10046
7.2e-48	163.9	0	8.9e-48	163.6	0	1	1	EJD43723.1	cytochrome	P450	[Auricularia	subglabra	TFB-10046
7.9e-48	163.7	0	1e-46	160.1	0	2	1	EJD45439.1	cytochrome	P450,	partial	[Auricularia	subglabra	T
1.2e-47	163.2	0	2.9e-47	161.9	0	1.6	1	EJD50523.1	cytochrome	P450	[Auricularia	subglabra	TFB-10046
7.3e-47	160.5	0	8.6e-21	74.6	0	3.6	3	EJD50642.1	cytochrome	P450	[Auricularia	subglabra	TFB-10046
8.1e-47	160.4	0	4.9e-34	118.3	0	2.1	2	EJD42594.1	cytochrome	P450	[Auricularia	subglabra	TFB-10046
9.5e-47	160.2	0	2.5e-46	158.8	0	1.7	1	EJD34457.1	cytochrome	P450	[Auricularia	subglabra	TFB-10046
1.8e-46	159.2	0	2.4e-46	158.8	0	1.1	1	EJD35890.1	cytochrome	P450	[Auricularia	subglabra	TFB-10046
3.5e-46	158.3	0	4.5e-46	157.9	0	1	1	EJD49225.1	cytochrome	P450	[Auricularia	subglabra	TFB-10046
5e-46	157.8	0	6.5e-46	157.4	0	1	1	EJD53396.1	cytochrome	P450	[Auricularia	subglabra	TFB-10046
6.8e-46	157.3	0.1	8.3e-46	157.1	0.1	1.1	1	EJD50779.1	cytochrome	P450	[Auricularia	subglabra	TFB-10046
7.3e-46	157.2	0	2.9e-44	152	0	2.1	1	EJD49202.1	cytochrome	P450	[Auricularia	subglabra	TFB-10046
1.1e-45	156.7	0	5.3e-45	154.4	0	1.8	2	EJD50423.1	cytochrome	P450	[Auricularia	subglabra	TFB-10046
1.2e-43	150	0	2.1e-42	145.8	0	2.1	1	EJD37772.1	cytochrome	P450	[Auricularia	subglabra	TFB-10046
1.4e-43	149.7	0	4.9e-43	147.9	0	1.7	1	EJD41256.1	cytochrome	P450	[Auricularia	subglabra	TFB-10046
1.7e-43	149.5	0	2e-43	149.2	0	1	1	EJD50605.1	cytochrome	P450	[Auricularia	subglabra	TFB-10046
2.1e-43	149.1	0	1.2e-23	84	0	2.2	2	EJD49256.1	cytochrome	P450	[Auricularia	subglabra	TFB-10046
3.4e-43	148.4	0	4.3e-43	148.1	0	1.1	1	EJD39033.1	cytochrome	P450	[Auricularia	subglabra	TFB-10046
3.3e-42	145.2	0	1.2e-33	116.9	0	2.3	2	EJD49253.1	cytochrome	P450	[Auricularia	subglabra	TFB-10046
7.7e-42	144	0	1.9e-22	80.1	0	2.3	2	EJD47655.1	cytochrome	P450	[Auricularia	subglabra	TFB-10046
3.3e-41	141.9	0	4.5e-41	141.5	0	1.1	1	EJD39103.1	cytochrome	P450,	partial	[Auricularia	subglabra	T
6e-41	141.1	0	8e-41	140.6	0	1.1	1	EJD53381.1	cytochrome	P450	[Auricularia	subglabra	TFB-10046
9.2e-40	137.1	0	1e-39	137	0	1.1	1	EJD42062.1	cytochrome	P450	[Auricularia	subglabra	TFB-10046
1.5e-39	136.5	0	2.1e-39	135.9	0	1.2	1	EJD49232.1	cytochrome	P450	[Auricularia	subglabra	TFB-10046
5e-39	134.7	0	5.8e-39	134.5	0	1	1	EJD49234.1	cytochrome	P450	[Auricularia	subglabra	TFB-10046
1.8e-38	132.9	0	8.5e-25	87.8	0	2	2	EJD49223.1	cytochrome	P450,	partial	[Auricularia	subglabra	T
8.4e-38	130.7	0	1.1e-37	130.3	0	1.1	1	EJD53383.1	cytochrome	P450	[Auricularia	subglabra	TFB-10046
8.8e-38	130.6	0	1e-30	107.3	0	2.1	2	EJD49224.1	cytochrome	P450	[Auricularia	subglabra	TFB-10046
1.4e-37	130	0	2.1e-37	129.4	0	1.2	1	EJD50032.1	cytochrome	P450	[Auricularia	subglabra	TFB-10046
7.4e-37	127.6	0	9.9e-37	127.1	0	1.1	1	EJD42948.1	cytochrome	P450	[Auricularia	subglabra	TFB-10046
2.8e-36	125.6	0	2.6e-35	122.5	0	1.9	1	EJD50797.1	cytochrome	P450	[Auricularia	subglabra	TFB-10046
1.6e-35	123.2	0	2.1e-35	122.8	0	1	1	EJD40946.1	cytochrome	P450	[Auricularia	subglabra	TFB-10046
2.1e-34	119.5	0	1.6e-33	116.6	0	1.9	1	EJD40943.1	cytochrome	P450	[Auricularia	subglabra	TFB-10046
7.7e-34	117.6	0	4.6e-33	115.1	0	1.9	2	EJD53786.1	cytochrome	P450	[Auricularia	subglabra	TFB-10046
2.7e-33	115.8	0	3.5e-33	115.4	0	1.1	1	EJD42952.1	cytochrome	P450	[Auricularia	subglabra	TFB-10046
1.6e-30	106.7	0	1.9e-30	106.4	0	1	1	EJD42568.1	cytochrome	P450	[Auricularia	subglabra	TFB-10046
4.1e-30	105.3	0	6.1e-30	104.8	0	1.1	1	EJD53395.1	cytochrome	P450	[Auricularia	subglabra	TFB-10046
6.3e-30	104.7	0	9.3e-30	104.2	0	1.1	1	EJD52147.1	cytochrome	P450	[Auricularia	subglabra	TFB-10046
2.9e-28	99.2	0	3.5e-28	99	0	1.1	1	EJD54239.1	cytochrome	P450	[Auricularia	subglabra	TFB-10046
1.4e-27	97	0	1.8e-27	96.7	0	1	1	EJD40935.1	cytochrome	P450	[Auricularia	subglabra	TFB-10046
2.9e-27	95.9	0	4.2e-27	95.4	0	1.1	1	EJD34763.1	cytochrome	P450,	partial	[Auricularia	subglabra	T
3.9e-27	95.5	0	6.1e-27	94.9	0	1.3	1	EJD42646.1	heme	peroxidase	[Auricularia	subglabra	TFB-10046
5.3e-26	91.8	0	8e-26	91.2	0	1.3	1	EJD43391.1	cytochrome	P450	[Auricularia	subglabra	TFB-10046
9.3e-26	91	0	3.9e-24	85.6	0	2.1	2	EJD50772.1	cytochrome	P450,	partial	[Auricularia	subglabra	T
1.1e-25	90.7	0	2.5e-25	89.5	0	1.6	1	EJD41764.1	cytochrome	P450	[Auricularia	subglabra	TFB-10046
2e-25	89.8	0	2.3e-25	89.7	0	1	1	EJD41901.1	cytochrome	P450,	partial	[Auricularia	subglabra	T
1.7e-23	83.5	0	2.5e-23	83	0	1.1	1	EJD33032.1	cytochrome	P450,	partial	[Auricularia	subglabra	T
2e-23	83.3	0	8.7e-12	44.9	0	2.8	3	EJD52358.1	cytochrome	P450	[Auricularia	subglabra	TFB-10046
4.7e-23	82.1	0	2.5e-13	50	0	2.6	2	EJD49808.1	cytochrome	P450	[Auricularia	subglabra	TFB-10046
4.8e-21	75.4	0	7e-21	74.9	0	1.1	1	EJD34082.1	cytochrome	P450	[Auricularia	subglabra	TFB-10046
4.1e-20	72.4	0	6.3e-20	71.7	0	1.3	1	EJD50171.1	cytochrome	P450	[Auricularia	subglabra	TFB-10046
6.1e-20	71.8	0	1.2e-19	70.9	0	1.3	1	EJD49621.1	hypothetical	protein	AURDEDRAFT_182766	[Auricular
9.7e-20	71.1	0	6.2e-09	35.5	0	3.3	3	EJD50747.1	cytochrome	P450	[Auricularia	subglabra	TFB-10046
1.5e-19	70.5	0	1.4e-18	67.3	0	1.9	1	EJD42593.1	cytochrome	P450	[Auricularia	subglabra	TFB-10046
2e-16	60.2	0	3.3e-15	56.2	0	2.3	1	EJD39176.1	cytochrome	P450,	partial	[Auricularia	subglabra	T
5.2e-16	58.8	0	2e-15	56.9	0	2.1	1	EJD40145.1	cytochrome	P450	[Auricularia	subglabra	TFB-10046
8.9e-13	48.2	0	1e-12	48	0	1	1	EJD40136.1	cytochrome	P450,	partial	[Auricularia	subglabra	T
9.8e-13	48	0	1.2e-12	47.8	0	1	1	EJD32604.1	cytochrome	P450,	partial	[Auricularia	subglabra	T
4.6e-10	39.2	0	2.8e-06	26.8	0	2.2	2	EJD32605.1	cytochrome	P450	[Auricularia	subglabra	TFB-10046
8.1e-10	38.4	0	1e-09	38.1	0	1.2	1	EJD44726.1	putative	linoleate	diol	synthase	[Auricularia	sub
2.2e-09	37	0	2.7e-09	36.7	0	1.1	1	EJD49195.1	cytochrome	P450	[Auricularia	subglabra	TFB-10046
1e-08	34.8	0	4.1e-07	29.5	0	2	2	EJD42953.1	cytochrome	P450	[Auricularia	subglabra	TFB-10046
3.9e-08	32.9	0.2	7e-05	22.1	0	2	2	EJD40950.1	hypothetical	protein	AURDEDRAFT_169927,	partial	[
5.2e-07	29.2	0.2	5.2e-07	29.2	0.2	1	1	EJD39043.1	hypothetical	protein	AURDEDRAFT_171837	[Auricular
5.4e-07	29.1	0	6.3e-07	28.9	0	1	1	EJD39280.1	hypothetical	protein	AURDEDRAFT_71358,	partial	[A
3.9e-06	26.3	0	4.1e-06	26.2	0	1	1	EJD50604.1	cytochrome	P450	[Auricularia	subglabra	TFB-10046
5e-05	22.6	0	5.4e-05	22.5	0	1	1	EJD53382.1	hypothetical	protein	AURDEDRAFT_20553,	partial	[A

## Sheet: Elmerina caryae L-13461
CYP450 detailed information of Elmerina caryae L-13461
---	full	sequence	---	---	best	1	domain	---	-#dom-
E-value	score	bias	E-value	score	bias	exp	N	Sequence	Description
-------	------	-----	-------	------	-----	----	--	--------	-----------
2.3e-80	270.5	0	2.7e-80	270.2	0	1	1	jgi|Elmca1|392325|CE392324_6542
2.8e-80	270.2	0	3.3e-80	270	0	1	1	jgi|Elmca1|242390|CE242389_1603
3.6e-80	269.8	0	5.8e-80	269.2	0	1.2	1	jgi|Elmca1|794772|estExt_Genemark1.C_190080
4.5e-79	266.2	0	5.3e-79	266	0	1.1	1	jgi|Elmca1|738564|fgenesh1_kg.72_#_17_#_Locus4076v1rpkm39.50
9.6e-78	261.8	0	1.2e-77	261.6	0	1	1	jgi|Elmca1|76050|CE76049_3654
5.1e-77	259.5	0	6.3e-77	259.2	0	1	1	jgi|Elmca1|76162|CE76161_1417
1.9e-76	257.6	0	2.4e-76	257.3	0	1	1	jgi|Elmca1|806541|MIX5108_56_54
5e-76	256.2	0	6.5e-76	255.8	0	1.1	1	jgi|Elmca1|756101|fgenesh1_pm.19_#_24
6.6e-76	255.8	0	7.8e-76	255.5	0	1	1	jgi|Elmca1|675408|e_gw1.58.98.1
3.6e-75	253.4	0	4.7e-75	253	0	1.1	1	jgi|Elmca1|260457|CE260456_2890
6.2e-75	252.6	0	7e-75	252.4	0	1	1	jgi|Elmca1|715612|estExt_Genewise1Plus.C_220133
1.8e-74	251.1	0	3.9e-74	250	0	1.5	1	jgi|Elmca1|720185|estExt_Genewise1Plus.C_450035
1e-73	248.6	0	1.2e-73	248.3	0	1	1	jgi|Elmca1|76620|CE76619_26756
3.5e-73	246.8	0	3.9e-73	246.7	0	1	1	jgi|Elmca1|796701|estExt_Genemark1.C_340008
9e-73	245.5	0	1e-72	245.3	0	1	1	jgi|Elmca1|733038|fgenesh1_kg.18_#_86_#_Locus1812v1rpkm95.02
1.1e-72	245.2	0	1.4e-72	244.9	0	1.1	1	jgi|Elmca1|800713|estExt_Genemark1.C_1410019
4e-72	243.3	0	5.7e-72	242.8	0	1.1	1	jgi|Elmca1|731452|fgenesh1_kg.10_#_321_#_Locus2801v1rpkm60.53
5.7e-72	242.8	0	6.6e-72	242.6	0	1	1	jgi|Elmca1|664583|e_gw1.12.48.1
8e-72	242.3	0	9.2e-72	242.1	0	1	1	jgi|Elmca1|717816|estExt_Genewise1Plus.C_310076
1.1e-71	241.9	0	1.2e-71	241.7	0	1	1	jgi|Elmca1|766176|gm1.6068_g
1.1e-71	241.8	0	1.7e-71	241.3	0	1.1	1	jgi|Elmca1|742910|fgenesh1_pg.5_#_78
1.3e-71	241.6	0	1.9e-71	241.1	0	1.1	1	jgi|Elmca1|734890|fgenesh1_kg.28_#_148_#_Locus388v1rpkm349.38
2e-71	241	0	2.4e-71	240.8	0	1	1	jgi|Elmca1|718398|estExt_Genewise1Plus.C_340021
2.4e-71	240.8	0	1e-70	238.7	0	1.7	1	jgi|Elmca1|741354|fgenesh1_kg.219_#_1_#_Locus2833v1rpkm59.59
5.3e-71	239.6	0	7.2e-71	239.2	0	1.1	1	jgi|Elmca1|796070|estExt_Genemark1.C_280128
2.4e-70	237.5	0	3e-70	237.2	0	1	1	jgi|Elmca1|566996|CE566995_2459
3.6e-70	236.9	0	4.8e-70	236.5	0	1.1	1	jgi|Elmca1|770748|gm1.10640_g
1e-69	235.4	0	1.4e-69	234.9	0	1	1	jgi|Elmca1|712439|estExt_Genewise1Plus.C_110339
4.4e-69	233.3	0	1e-68	232.1	0	1.5	1	jgi|Elmca1|396397|CE396396_14409
6.5e-69	232.7	0	7.7e-69	232.5	0	1	1	jgi|Elmca1|471200|CE471199_492
9.3e-69	232.2	0	1.1e-68	232	0	1	1	jgi|Elmca1|587446|CE587445_8641
1e-68	232.1	0	1.4e-68	231.7	0	1.1	1	jgi|Elmca1|732178|fgenesh1_kg.13_#_219_#_Locus1617v1rpkm107.11
1.6e-68	231.5	0	1.9e-68	231.2	0	1	1	jgi|Elmca1|831648|MIX30215_2_20
2e-68	231.1	0	2.3e-68	230.9	0	1	1	jgi|Elmca1|657936|e_gw1.1.59.1
4.5e-68	230	0	5.5e-68	229.7	0	1.1	1	jgi|Elmca1|739148|fgenesh1_kg.84_#_29_#_Locus9580v1rpkm7.02
4.8e-68	229.9	0	5.5e-68	229.7	0	1	1	jgi|Elmca1|738892|fgenesh1_kg.79_#_21_#_Locus3119v1rpkm54.06
9.2e-68	228.9	0	1.3e-67	228.5	0	1.1	1	jgi|Elmca1|790894|estExt_Genemark1.C_30083
9.7e-68	228.9	0	1.1e-67	228.7	0	1	1	jgi|Elmca1|773991|gm1.13883_g
1.5e-67	228.2	0	3.5e-67	227	0	1.5	1	jgi|Elmca1|737637|fgenesh1_kg.56_#_28_#_Locus3500v1rpkm46.92
1.7e-67	228.1	0	2e-67	227.9	0	1	1	jgi|Elmca1|664398|e_gw1.12.59.1
3.1e-67	227.2	0	3.8e-67	226.9	0	1.1	1	jgi|Elmca1|702501|estExt_Genewise1.C_840018
3.4e-67	227.1	0	4.7e-67	226.6	0	1.2	1	jgi|Elmca1|77202|CE77201_4318
4.7e-67	226.6	0	5.8e-67	226.3	0	1	1	jgi|Elmca1|798265|estExt_Genemark1.C_540037
6.3e-67	226.2	0	7.7e-67	225.9	0	1	1	jgi|Elmca1|836938|MIX35505_24_10
1.1e-66	225.4	0	1.3e-66	225.1	0	1.1	1	jgi|Elmca1|76550|CE76549_10197
1.1e-65	222.1	0	1.4e-65	221.8	0	1	1	jgi|Elmca1|766173|gm1.6065_g
1.7e-65	221.5	0	2.2e-65	221.1	0	1	1	jgi|Elmca1|739670|fgenesh1_kg.97_#_24_#_Locus4995v1rpkm29.45
1.8e-65	221.4	0	2.3e-65	221.1	0	1	1	jgi|Elmca1|668120|e_gw1.23.165.1
2.1e-65	221.2	0	2.6e-65	220.8	0	1	1	jgi|Elmca1|772330|gm1.12222_g
3.6e-65	220.4	0	1.3e-64	218.5	0	1.7	1	jgi|Elmca1|779635|estExt_fgenesh1_pm.C_630002
4.4e-65	220.1	0	5.4e-65	219.8	0	1.1	1	jgi|Elmca1|740583|fgenesh1_kg.141_#_13_#_Locus10036v1rpkm5.93
6.6e-65	219.5	0	7.6e-65	219.3	0	1	1	jgi|Elmca1|773990|gm1.13882_g
7.1e-65	219.4	0	1e-64	218.9	0	1.2	1	jgi|Elmca1|659610|e_gw1.3.605.1
7.7e-65	219.3	0	9.3e-65	219	0	1	1	jgi|Elmca1|719445|estExt_Genewise1Plus.C_400047
8e-65	219.3	0	9e-65	219.1	0	1	1	jgi|Elmca1|828558|MIX27125_13582_29
8.7e-65	219.1	0	1.1e-64	218.7	0	1.1	1	jgi|Elmca1|302413|CE302412_989
1.1e-64	218.9	0	1.5e-64	218.4	0	1.2	1	jgi|Elmca1|244733|CE244732_1318
3.1e-64	217.3	0	4.3e-64	216.8	0	1.1	1	jgi|Elmca1|245588|CE245587_10086
4.8e-64	216.7	0.1	8.5e-53	179.6	0	2	2	jgi|Elmca1|670142|e_gw1.30.114.1
7.2e-64	216.1	0	9e-64	215.8	0	1.1	1	jgi|Elmca1|664656|e_gw1.12.98.1
1.6e-63	215	0	1.9e-63	214.7	0	1	1	jgi|Elmca1|668239|e_gw1.23.293.1
1.6e-63	214.9	0	2.4e-63	214.4	0	1.2	1	jgi|Elmca1|764134|gm1.4026_g
1.8e-63	214.8	0	2.1e-63	214.6	0	1	1	jgi|Elmca1|664479|e_gw1.12.131.1
2.9e-63	214.1	0	3.7e-63	213.7	0	1.1	1	jgi|Elmca1|723485|estExt_Genewise1Plus.C_790075
6.2e-63	213	0	7.1e-63	212.8	0	1	1	jgi|Elmca1|711370|estExt_Genewise1Plus.C_90223
7.5e-63	212.7	0	8.3e-63	212.6	0	1	1	jgi|Elmca1|666058|e_gw1.16.195.1
8e-63	212.7	0	1.7e-62	211.6	0	1.4	1	jgi|Elmca1|792808|estExt_Genemark1.C_90096
1e-62	212.3	0	1.4e-62	211.9	0	1.1	1	jgi|Elmca1|791951|estExt_Genemark1.C_60037
1.2e-62	212.1	0	1.5e-62	211.8	0	1	1	jgi|Elmca1|664635|e_gw1.12.142.1
1.5e-62	211.8	0	1.7e-61	208.3	0	2	1	jgi|Elmca1|731844|fgenesh1_kg.12_#_98_#_Locus1915v1rpkm89.60
1.6e-62	211.7	0	2.7e-62	210.9	0	1.4	1	jgi|Elmca1|770366|gm1.10258_g
5.6e-62	209.9	0	6.9e-62	209.6	0	1	1	jgi|Elmca1|831680|MIX30247_72_33
2.9e-61	207.5	0	3.5e-61	207.2	0	1	1	jgi|Elmca1|770245|gm1.10137_g
1.5e-60	205.2	0	1.9e-60	204.9	0	1	1	jgi|Elmca1|759265|fgenesh1_pm.97_#_11
1.7e-60	205	0	2.4e-60	204.5	0	1.1	1	jgi|Elmca1|709868|estExt_Genewise1Plus.C_60050
2.8e-60	204.3	0	4.1e-60	203.7	0	1.1	1	jgi|Elmca1|711320|estExt_Genewise1Plus.C_90167
1.3e-59	202.1	0	1.5e-59	201.8	0	1	1	jgi|Elmca1|545946|CE545945_2648
1.9e-59	201.5	0	2.5e-59	201.1	0	1.1	1	jgi|Elmca1|733438|fgenesh1_kg.20_#_73_#_Locus1600v1rpkm108.14
2.3e-59	201.3	0	2.6e-59	201.1	0	1	1	jgi|Elmca1|738336|fgenesh1_kg.67_#_31_#_Locus14270v1rpkm1.33
2.7e-59	201	0	3.6e-56	190.7	0	2	1	jgi|Elmca1|759188|fgenesh1_pm.94_#_2
2.7e-59	201	0	3.6e-56	190.7	0	2	1	jgi|Elmca1|759641|fgenesh1_pm.134_#_4
5e-59	200.1	0.3	6.4e-43	147	0	2.1	2	jgi|Elmca1|769757|gm1.9649_g
7.6e-59	199.6	0	8.8e-59	199.3	0	1	1	jgi|Elmca1|668132|e_gw1.23.185.1
8.2e-59	199.4	0.1	2e-58	198.1	0.1	1.5	1	jgi|Elmca1|659630|e_gw1.3.791.1
9.1e-59	199.3	0	1.5e-58	198.6	0	1.2	1	jgi|Elmca1|602334|CE602333_12247
1.4e-58	198.6	0	4.6e-58	197	0	1.7	1	jgi|Elmca1|668151|e_gw1.23.291.1
2.4e-58	197.9	0	3.3e-58	197.4	0	1.1	1	jgi|Elmca1|754892|fgenesh1_pm.9_#_92
3.9e-58	197.2	0	4.7e-58	196.9	0	1	1	jgi|Elmca1|666639|e_gw1.18.121.1
1.1e-57	195.7	0.2	7.5e-53	179.8	0	2.5	2	jgi|Elmca1|675209|e_gw1.56.40.1
1.2e-57	195.6	0	2.4e-57	194.6	0	1.4	1	jgi|Elmca1|676482|e_gw1.66.29.1
1.2e-57	195.6	0	4.3e-57	193.8	0	1.7	1	jgi|Elmca1|770340|gm1.10232_g
1.4e-57	195.4	0	1.8e-57	195	0	1.1	1	jgi|Elmca1|664257|e_gw1.11.131.1
1.7e-57	195.1	0	2.4e-57	194.6	0	1.1	1	jgi|Elmca1|730931|fgenesh1_kg.9_#_87_#_Locus1974v1rpkm87.99
2e-57	194.9	0	4.6e-57	193.7	0	1.5	1	jgi|Elmca1|731482|fgenesh1_kg.11_#_11_#_Locus14181v2rpkm1.17
3.4e-57	194.1	0	4.5e-57	193.7	0	1.1	1	jgi|Elmca1|648392|gw1.58.35.1
5.7e-57	193.4	0	8.5e-57	192.8	0	1.1	1	jgi|Elmca1|804346|MIX2913_5326_91
6.8e-57	193.1	0	1.5e-56	192	0	1.5	1	jgi|Elmca1|732082|fgenesh1_kg.13_#_123_#_Locus7743v1rpkm13.31
1.2e-56	192.3	0	3.2e-56	190.9	0	1.6	1	jgi|Elmca1|800691|estExt_Genemark1.C_1400002
1.7e-56	191.8	0	2.1e-56	191.5	0	1	1	jgi|Elmca1|771242|gm1.11134_g
2e-56	191.6	0	4.8e-56	190.3	0	1.5	1	jgi|Elmca1|763870|gm1.3762_g
2.6e-56	191.2	0	1.7e-55	188.5	0	1.8	1	jgi|Elmca1|755360|fgenesh1_pm.12_#_39
1.1e-55	189.1	0	1.4e-55	188.8	0	1.1	1	jgi|Elmca1|668077|e_gw1.23.44.1
1.3e-55	188.9	0	3.4e-55	187.5	0	1.5	1	jgi|Elmca1|739481|fgenesh1_kg.92_#_33_#_Locus11268v1rpkm3.76
2.4e-55	188	0.2	1.3e-54	185.6	0.2	2	1	jgi|Elmca1|787415|estExt_fgenesh1_pg.C_560030
5.2e-55	186.9	0.2	1.2e-54	185.8	0.2	1.5	1	jgi|Elmca1|675207|e_gw1.56.20.1
5.5e-55	186.8	0	7.1e-55	186.5	0	1	1	jgi|Elmca1|732145|fgenesh1_kg.13_#_186_#_Locus5203v1rpkm27.86
2.5e-54	184.7	0	3.4e-54	184.2	0	1.1	1	jgi|Elmca1|709978|estExt_Genewise1Plus.C_60164
2.5e-53	181.4	0	3.3e-53	181	0	1.1	1	jgi|Elmca1|758551|fgenesh1_pm.64_#_10
2.6e-53	181.3	0	3.8e-53	180.8	0	1.1	1	jgi|Elmca1|739983|fgenesh1_kg.111_#_2_#_Locus4771v1rpkm31.34
1.1e-51	175.9	0	2.2e-51	174.9	0	1.4	1	jgi|Elmca1|771131|gm1.11023_g
1.2e-51	175.8	0	1.4e-50	172.3	0	1.9	1	jgi|Elmca1|723875|estExt_Genewise1Plus.C_840107
2.9e-51	174.6	0	1e-50	172.8	0	1.7	1	jgi|Elmca1|177470|CE177469_6856
8.1e-51	173.1	0	9.4e-51	172.9	0	1	1	jgi|Elmca1|668131|e_gw1.23.301.1
4e-50	170.8	0	5.8e-50	170.3	0	1.2	1	jgi|Elmca1|756665|fgenesh1_pm.25_#_33
1.4e-49	169	0	1.7e-49	168.7	0	1	1	jgi|Elmca1|798765|estExt_Genemark1.C_630048
4.5e-49	167.3	0	5.7e-49	167	0	1.1	1	jgi|Elmca1|824217|MIX22784_39_33
4.8e-48	163.9	0	3.1e-47	161.2	0	2.1	1	jgi|Elmca1|254641|CE254640_4964
2.5e-47	161.5	0	6.1e-47	160.3	0	1.5	1	jgi|Elmca1|746356|fgenesh1_pg.24_#_77
6.1e-47	160.3	0	9.1e-47	159.7	0	1.1	1	jgi|Elmca1|691903|estExt_Genewise1.C_13_t10463
1.4e-46	159.2	0	5.5e-46	157.1	0	1.9	1	jgi|Elmca1|255074|CE255073_2671
1.8e-45	155.5	0	5.6e-45	153.8	0	1.6	1	jgi|Elmca1|592304|CE592303_969
2.7e-45	154.9	0	6.8e-45	153.6	0	1.6	1	jgi|Elmca1|743040|fgenesh1_pg.5_#_208
3.9e-45	154.4	0	4.9e-45	154	0	1	1	jgi|Elmca1|804118|MIX2685_321_40
1.7e-43	149	0	2e-43	148.7	0	1.1	1	jgi|Elmca1|824912|MIX23479_733_27
1.2e-42	146.1	0	1.7e-42	145.7	0	1.1	1	jgi|Elmca1|52227|CE52226_1244
1.7e-42	145.6	0	2.2e-41	142	0	1.9	1	jgi|Elmca1|798483|estExt_Genemark1.C_580042
2.8e-42	144.9	0	2.2e-33	115.6	0	2.6	2	jgi|Elmca1|732742|fgenesh1_kg.17_#_2_#_Locus1173v1rpkm144.78
2.8e-42	144.9	0	8.2e-42	143.4	0	1.6	1	jgi|Elmca1|729682|fgenesh1_kg.5_#_261_#_Locus7198v1rpkm15.79
2.6e-38	131.8	0	4e-33	114.8	0	2	2	jgi|Elmca1|30077|CE30076_5614
1.1e-36	126.5	0	3.2e-36	125	0	1.7	1	jgi|Elmca1|730674|fgenesh1_kg.8_#_158_#_Locus14218v1rpkm1.35
1.5e-36	126	0	1.7e-35	122.6	0	2	1	jgi|Elmca1|771341|gm1.11233_g
6.3e-36	124	0	7.8e-36	123.7	0	1.1	1	jgi|Elmca1|805619|MIX4186_6_11
5.8e-35	120.8	0	6.8e-35	120.6	0	1	1	jgi|Elmca1|298373|CE298372_256
4e-31	108.2	0	5.1e-31	107.8	0	1.1	1	jgi|Elmca1|694821|estExt_Genewise1.C_240178
1.8e-24	86.2	0	1.6e-23	83.1	0	2	2	jgi|Elmca1|709966|estExt_Genewise1Plus.C_60152
9e-18	64.1	0	1.4e-17	63.5	0	1.2	1	jgi|Elmca1|758761|fgenesh1_pm.73_#_4
7.9e-15	54.4	0	1.4e-14	53.7	0	1.3	1	jgi|Elmca1|701745|estExt_Genewise1.C_730005
1.2e-11	43.9	0	2.5e-10	39.6	0	2.1	2	jgi|Elmca1|342892|CE342891_41674
2e-05	23.4	0.1	9.7e-05	21.2	0	1.9	2	jgi|Elmca1|736893|fgenesh1_kg.46_#_48_#_Locus2445v2rpkm45.76
5.4e-05	22	0	6.2e-05	21.8	0	1	1	jgi|Elmca1|771555|gm1.11447_g

## Sheet: Exidia glandulosa
CYP450 detailed information of Exidia glandulosa
---	full	sequence	---	---	best	1	domain	---	-#dom-
E-value	score	bias	E-value	score	bias	exp	N	Sequence	Description
-------	------	-----	-------	------	-----	----	--	--------	-----------
1.6e-81	275	0	2.3e-81	274.5	0	1.2	1	jgi|Exigl1|636123|estExt_Genewise1.C_20095
8.3e-81	272.6	0	1.2e-80	272.1	0	1.1	1	jgi|Exigl1|636088|estExt_Genewise1.C_20037
8.5e-81	272.6	0	1.2e-80	272.1	0	1.1	1	jgi|Exigl1|722069|fgenesh1_kg.203_#_30_#_Locus12540v1rpkm11.85
8.7e-81	272.6	0	1.2e-80	272.1	0	1.1	1	jgi|Exigl1|737347|fgenesh1_kg.96_#_44_#_Locus12540v1rpkm11.85
3.1e-80	270.7	0	4.2e-80	270.3	0	1.1	1	jgi|Exigl1|664073|estExt_Genewise1Plus.C_20034
5.5e-79	266.6	0	7.7e-79	266.2	0	1.1	1	jgi|Exigl1|721689|fgenesh1_kg.2_#_28_#_Locus19739v1rpkm3.31
7.8e-78	262.8	0	9.8e-78	262.5	0	1	1	jgi|Exigl1|675262|estExt_Genewise1Plus.C_1300027
1.1e-77	262.3	0	1.4e-77	262	0	1.1	1	jgi|Exigl1|636122|estExt_Genewise1.C_20094
1.2e-77	262.2	0	1.5e-77	261.9	0	1	1	jgi|Exigl1|730461|fgenesh1_kg.48_#_29_#_Locus10542v1rpkm17.74
1.3e-77	262.1	0	3.8e-77	260.6	0	1.6	1	jgi|Exigl1|639480|estExt_Genewise1.C_200129
1.8e-77	261.7	0	5.1e-77	260.1	0	1.6	1	jgi|Exigl1|656205|estExt_Genewise1.C_3960033
5.6e-76	256.7	0	7.4e-76	256.3	0	1	1	jgi|Exigl1|743100|estExt_fgenesh1_pm.C_7160002
9.6e-76	255.9	0	1.2e-75	255.6	0	1	1	jgi|Exigl1|117943|CE117942_7550
2.7e-75	254.5	0	3.5e-75	254.1	0	1.1	1	jgi|Exigl1|689466|estExt_Genewise1Plus.C_8530004
1.8e-74	251.8	0	2.3e-74	251.4	0	1.1	1	jgi|Exigl1|664117|estExt_Genewise1Plus.C_20102
2.1e-74	251.5	0	2.8e-74	251.1	0	1	1	jgi|Exigl1|768478|gm1.10459_g
3.2e-74	250.9	0	4.3e-74	250.5	0	1.1	1	jgi|Exigl1|606304|e_gw1.32.58.1
8.4e-74	249.5	0	1.7e-73	248.5	0	1.4	1	jgi|Exigl1|727025|fgenesh1_kg.339_#_6_#_Locus12969v1rpkm10.94
4.5e-73	247.1	0	5.7e-73	246.8	0	1	1	jgi|Exigl1|623217|e_gw1.312.24.1
5.2e-73	246.9	0	7.2e-73	246.5	0	1.1	1	jgi|Exigl1|728143|fgenesh1_kg.38_#_38_#_Locus16506v1rpkm5.70
5.6e-73	246.8	0	6.2e-73	246.7	0	1	1	jgi|Exigl1|83856|CE83855_58
8.6e-73	246.2	0.9	2.1e-72	244.9	0.9	1.5	1	jgi|Exigl1|732666|fgenesh1_kg.59_#_32_#_Locus15592v1rpkm6.65
8.8e-73	246.2	0	1.7e-72	245.2	0	1.4	1	jgi|Exigl1|642987|estExt_Genewise1.C_590060
1.1e-72	245.9	0	1.3e-72	245.7	0	1	1	jgi|Exigl1|836620|estExt_Genemark1.C_1310044
1.4e-72	245.6	0	1.7e-72	245.3	0	1	1	jgi|Exigl1|684598|estExt_Genewise1Plus.C_4270003
2.3e-72	244.8	0	2.5e-72	244.7	0	1	1	jgi|Exigl1|761079|gm1.3060_g
4.3e-72	243.9	0	5.3e-72	243.6	0	1	1	jgi|Exigl1|650129|estExt_Genewise1.C_1890073
1.9e-71	241.8	0	2.7e-71	241.3	0	1.1	1	jgi|Exigl1|663749|estExt_Genewise1Plus.C_1_t20383
4.7e-71	240.5	0.1	1.3e-70	239	0.1	1.6	1	jgi|Exigl1|734240|fgenesh1_kg.68_#_31_#_Locus1726v1rpkm154.09
8.3e-71	239.7	0	2.1e-70	238.4	0	1.5	1	jgi|Exigl1|732674|fgenesh1_kg.59_#_40_#_Locus5046v1rpkm54.31
8.8e-71	239.6	0	1.2e-70	239.1	0	1.1	1	jgi|Exigl1|717480|fgenesh1_kg.112_#_44_#_Locus9995v1rpkm19.86
9.2e-71	239.5	0	1.8e-70	238.5	0	1.4	1	jgi|Exigl1|718733|fgenesh1_kg.134_#_3_#_Locus11786v1rpkm13.76
1.1e-70	239.3	0	1.3e-70	239	0	1	1	jgi|Exigl1|68986|CE68985_394
1.3e-70	239.1	0	1.4e-70	238.9	0	1	1	jgi|Exigl1|767274|gm1.9255_g
2.1e-70	238.4	0	5.8e-70	236.9	0	1.6	1	jgi|Exigl1|728468|fgenesh1_kg.396_#_15_#_Locus4151v1rpkm66.99
3.1e-70	237.8	0	8.6e-70	236.3	0	1.6	1	jgi|Exigl1|721920|fgenesh1_kg.20_#_59_#_Locus4151v1rpkm66.99
4.2e-70	237.4	0	5.2e-70	237	0	1	1	jgi|Exigl1|751098|estExt_fgenesh1_pg.C_1890006
8.1e-70	236.4	0	2.2e-69	235	0	1.6	1	jgi|Exigl1|721915|fgenesh1_kg.20_#_54_#_Locus2101v1rpkm130.04
1.5e-69	235.5	0	4e-69	234.1	0	1.5	1	jgi|Exigl1|728463|fgenesh1_kg.396_#_10_#_Locus2101v1rpkm130.04
2.4e-69	234.8	0	3e-69	234.5	0	1	1	jgi|Exigl1|780709|gm1.22690_g
2.5e-69	234.8	0	4.6e-69	233.9	0	1.4	1	jgi|Exigl1|645321|estExt_Genewise1.C_950029
3.1e-69	234.5	0	4.9e-69	233.8	0	1.2	1	jgi|Exigl1|759344|gm1.1325_g
5.9e-69	233.6	0	1.2e-68	232.5	0	1.4	1	jgi|Exigl1|765771|gm1.7752_g
6.6e-69	233.4	0.2	1.5e-68	232.2	0.2	1.5	1	jgi|Exigl1|685580|estExt_Genewise1Plus.C_4860009
9.1e-69	232.9	0	8.8e-68	229.7	0	2	1	jgi|Exigl1|607285|e_gw1.41.112.1
1.8e-68	232	0	4.3e-68	230.7	0	1.5	1	jgi|Exigl1|670915|estExt_Genewise1Plus.C_590057
1.9e-68	231.9	0	2.4e-68	231.5	0	1.1	1	jgi|Exigl1|687014|estExt_Genewise1Plus.C_5770011
2.3e-68	231.6	0	3.1e-68	231.2	0	1.1	1	jgi|Exigl1|664644|estExt_Genewise1Plus.C_40110
4.5e-68	230.6	0	2e-63	215.4	0	2	2	jgi|Exigl1|701067|fgenesh1_pg.373_#_13
1e-67	229.5	0	1.4e-67	229.1	0	1	1	jgi|Exigl1|832410|estExt_Genemark1.C_410055
1.6e-67	228.9	0	2.2e-67	228.4	0	1.2	1	jgi|Exigl1|675360|estExt_Genewise1Plus.C_1310043
1.6e-67	228.9	0	1.9e-67	228.6	0	1	1	jgi|Exigl1|760798|gm1.2779_g
2.3e-67	228.3	0	2.6e-67	228.1	0	1	1	jgi|Exigl1|837150|estExt_Genemark1.C_1470046
2.3e-67	228.3	0	3.4e-67	227.7	0	1.2	1	jgi|Exigl1|636655|estExt_Genewise1.C_40100
7e-67	226.7	0	9.4e-67	226.3	0	1.1	1	jgi|Exigl1|759341|gm1.1322_g
7e-67	226.7	0	8.9e-67	226.4	0	1	1	jgi|Exigl1|186259|CE186258_544
1e-66	226.2	0	1.3e-66	225.8	0	1	1	jgi|Exigl1|236042|CE236041_529
1.1e-66	226.1	0	1.4e-66	225.8	0	1.1	1	jgi|Exigl1|759292|gm1.1273_g
1.5e-66	225.6	0	1.8e-66	225.4	0	1	1	jgi|Exigl1|680430|estExt_Genewise1Plus.C_2580030
1.8e-66	225.4	0	2.1e-66	225.1	0	1	1	jgi|Exigl1|718090|fgenesh1_kg.122_#_34_#_Locus16151v1rpkm6.05
1.8e-66	225.4	0	2.2e-66	225.1	0	1	1	jgi|Exigl1|644231|estExt_Genewise1.C_750005
2e-66	225.2	0	2.5e-66	224.9	0	1.1	1	jgi|Exigl1|685376|estExt_Genewise1Plus.C_4720015
2.2e-66	225.1	0	2.9e-66	224.7	0	1.1	1	jgi|Exigl1|832895|estExt_Genemark1.C_490089
3.7e-66	224.3	0	4.9e-66	223.9	0	1.1	1	jgi|Exigl1|772272|gm1.14253_g
4.2e-66	224.2	0	5.1e-66	223.9	0	1	1	jgi|Exigl1|740802|estExt_fgenesh1_pm.C_1710001
6.4e-66	223.6	0	4.5e-63	214.2	0	2.2	2	jgi|Exigl1|833472|estExt_Genemark1.C_590023
9.1e-66	223.1	0	1.1e-65	222.8	0	1	1	jgi|Exigl1|841719|estExt_Genemark1.C_3190028
1.1e-65	222.8	0.1	2.8e-65	221.4	0.1	1.6	1	jgi|Exigl1|609873|e_gw1.68.77.1
1.1e-65	222.8	0	1.2e-65	222.6	0	1	1	jgi|Exigl1|829700|estExt_Genemark1.C_100002
1.1e-65	222.7	0	1.4e-65	222.5	0	1	1	jgi|Exigl1|653937|estExt_Genewise1.C_3020011
1.3e-65	222.5	0	1.8e-65	222.1	0	1	1	jgi|Exigl1|685650|estExt_Genewise1Plus.C_4910002
1.3e-65	222.5	0	4.8e-65	220.7	0	1.7	1	jgi|Exigl1|759343|gm1.1324_g
1.6e-65	222.2	0	2.2e-65	221.8	0	1.1	1	jgi|Exigl1|669213|estExt_Genewise1Plus.C_340045
1.6e-65	222.2	0	2.3e-65	221.7	0	1.1	1	jgi|Exigl1|730141|fgenesh1_kg.462_#_2_#_Locus9264v1rpkm22.98
7.8e-65	220	0	9.5e-65	219.7	0	1	1	jgi|Exigl1|735222|fgenesh1_kg.75_#_40_#_Locus4431v1rpkm62.28
1.1e-64	219.5	0	1.4e-64	219.1	0	1.1	1	jgi|Exigl1|733637|fgenesh1_kg.64_#_47_#_Locus10764v1rpkm17.02
2.1e-64	218.6	0	2.5e-64	218.3	0	1	1	jgi|Exigl1|674797|estExt_Genewise1Plus.C_1220034
2.1e-64	218.6	0	2.8e-64	218.2	0	1.1	1	jgi|Exigl1|672709|estExt_Genewise1Plus.C_850054
2.3e-64	218.4	0	2.9e-64	218.1	0	1.1	1	jgi|Exigl1|830057|estExt_Genemark1.C_120151
3.5e-64	217.8	0	4.3e-64	217.5	0	1	1	jgi|Exigl1|256421|CE256420_3581
3.8e-64	217.7	0	4.9e-64	217.3	0	1.1	1	jgi|Exigl1|734482|fgenesh1_kg.7_#_7_#_Locus1840v1rpkm146.66
6.4e-64	217	0	7.8e-64	216.7	0	1	1	jgi|Exigl1|497948|CE497947_4056
8.7e-64	216.5	0	2.6e-63	215	0	1.7	1	jgi|Exigl1|729665|fgenesh1_kg.44_#_60_#_Locus11640v1rpkm14.15
2.1e-63	215.2	0	2.8e-63	214.8	0	1	1	jgi|Exigl1|736645|fgenesh1_kg.893_#_1_#_Locus11339v2rpkm14.65
2.2e-63	215.2	0	2.4e-63	215.1	0	1	1	jgi|Exigl1|639282|estExt_Genewise1.C_190116
2.5e-63	215	0	3.2e-63	214.7	0	1.1	1	jgi|Exigl1|771225|gm1.13206_g
3.4e-63	214.6	0	4.2e-63	214.3	0	1	1	jgi|Exigl1|672876|estExt_Genewise1Plus.C_880022
5.4e-63	213.9	0	6.2e-63	213.7	0	1	1	jgi|Exigl1|671127|estExt_Genewise1Plus.C_620080
8.6e-63	213.2	0	1.4e-62	212.6	0	1.2	1	jgi|Exigl1|720137|fgenesh1_kg.162_#_26_#_Locus6173v1rpkm42.18
1.7e-62	212.2	0	2.7e-62	211.6	0	1.2	1	jgi|Exigl1|739870|estExt_fgenesh1_pm.C_880001
1.9e-62	212.1	0	3.1e-62	211.4	0	1.3	1	jgi|Exigl1|665966|estExt_Genewise1Plus.C_100007
2.5e-62	211.7	0	4.3e-62	210.9	0	1.3	1	jgi|Exigl1|667663|estExt_Genewise1Plus.C_210162
4.6e-62	210.8	0	5.4e-62	210.6	0	1	1	jgi|Exigl1|837629|estExt_Genemark1.C_1620020
5e-62	210.7	0	2.9e-50	172	0	2	2	jgi|Exigl1|677916|estExt_Genewise1Plus.C_1890053
5.1e-62	210.7	0	5.7e-62	210.5	0	1	1	jgi|Exigl1|724137|fgenesh1_kg.256_#_19_#_Locus4351v1rpkm63.42
7.9e-62	210.1	0	1.5e-61	209.2	0	1.3	1	jgi|Exigl1|681589|estExt_Genewise1Plus.C_2980018
9e-62	209.9	0	1e-61	209.7	0	1	1	jgi|Exigl1|654146|estExt_Genewise1.C_3090021
9.1e-62	209.9	0	1.1e-61	209.6	0	1	1	jgi|Exigl1|173452|CE173451_418
1.1e-61	209.6	0	1.5e-61	209.2	0	1.1	1	jgi|Exigl1|724141|fgenesh1_kg.256_#_23_#_Locus7490v1rpkm32.03
1.5e-61	209.1	0	2.1e-61	208.7	0	1.2	1	jgi|Exigl1|749737|estExt_fgenesh1_pg.C_1290031
1.6e-61	209.1	0	1.9e-61	208.8	0	1	1	jgi|Exigl1|681889|estExt_Genewise1Plus.C_3080034
2.2e-61	208.6	0	9.8e-61	206.5	0	1.8	1	jgi|Exigl1|752879|estExt_fgenesh1_pg.C_2790011
2.9e-61	208.2	0	4.1e-61	207.7	0	1.1	1	jgi|Exigl1|613128|e_gw1.110.34.1
1.1e-60	206.3	0	1.4e-60	205.9	0	1	1	jgi|Exigl1|643350|estExt_Genewise1.C_640087
1.1e-60	206.3	0	6.2e-60	203.8	0	1.8	1	jgi|Exigl1|717481|fgenesh1_kg.112_#_45_#_Locus6623v1rpkm38.19
2.4e-60	205.2	0	3.6e-60	204.6	0	1.2	1	jgi|Exigl1|767721|gm1.9702_g
3.5e-60	204.6	0	4.9e-60	204.1	0	1.1	1	jgi|Exigl1|610890|e_gw1.80.28.1
7.9e-60	203.5	0	2.9e-59	201.6	0	1.7	1	jgi|Exigl1|673018|estExt_Genewise1Plus.C_900038
1.3e-59	202.7	0	1.7e-59	202.4	0	1	1	jgi|Exigl1|655306|estExt_Genewise1.C_3530019
1.5e-59	202.6	0	2.6e-59	201.8	0	1.4	1	jgi|Exigl1|612194|e_gw1.98.20.1
2e-59	202.1	0	2.4e-59	201.9	0	1.1	1	jgi|Exigl1|560769|gw1.12.7.1
3.5e-59	201.4	0	4.2e-59	201.1	0	1	1	jgi|Exigl1|759347|gm1.1328_g
5.5e-59	200.7	0	7.5e-59	200.3	0	1.1	1	jgi|Exigl1|141827|CE141826_111
6.2e-59	200.5	0	8e-59	200.2	0	1	1	jgi|Exigl1|724956|fgenesh1_kg.28_#_33_#_Locus4881v1rpkm56.39
1.1e-58	199.8	0	2.5e-58	198.5	0	1.5	1	jgi|Exigl1|711746|fgenesh1_pm.236_#_1
1.1e-58	199.7	0	1.5e-58	199.3	0	1	1	jgi|Exigl1|773845|gm1.15826_g
1.3e-58	199.4	0	1.7e-58	199.1	0	1	1	jgi|Exigl1|834651|estExt_Genemark1.C_840040
2.2e-58	198.7	0	3e-58	198.3	0	1.1	1	jgi|Exigl1|753983|estExt_fgenesh1_pg.C_3530010
2.8e-58	198.4	0	3.6e-58	198	0	1.1	1	jgi|Exigl1|835052|estExt_Genemark1.C_930031
2.8e-58	198.4	0	3.7e-58	198	0	1	1	jgi|Exigl1|721177|fgenesh1_kg.187_#_17_#_Locus13000v1rpkm10.89
2.9e-58	198.3	0	7.4e-47	160.7	0	2.4	2	jgi|Exigl1|833241|estExt_Genemark1.C_550050
3.6e-58	198	0	4.3e-58	197.7	0	1	1	jgi|Exigl1|629342|e_gw1.554.11.1
6.4e-58	197.2	0	1.7e-57	195.8	0	1.6	1	jgi|Exigl1|725494|fgenesh1_kg.294_#_14_#_Locus15365v1rpkm6.90
7.3e-58	197	0	1.8e-57	195.7	0	1.5	1	jgi|Exigl1|836688|estExt_Genemark1.C_1330025
9.3e-58	196.6	0	1.9e-57	195.6	0	1.4	1	jgi|Exigl1|739232|estExt_fgenesh1_pm.C_410016
1e-57	196.5	0	1.6e-57	195.9	0	1.2	1	jgi|Exigl1|675259|estExt_Genewise1Plus.C_1300024
1.1e-57	196.4	0	1.9e-57	195.6	0	1.2	1	jgi|Exigl1|832636|estExt_Genemark1.C_450016
2.5e-57	195.2	0	4.4e-57	194.4	0	1.4	1	jgi|Exigl1|829717|estExt_Genemark1.C_100023
7.9e-57	193.6	0	2.4e-56	192	0	1.7	1	jgi|Exigl1|830418|estExt_Genemark1.C_160115
2e-56	192.3	0	2.7e-56	191.8	0	1.1	1	jgi|Exigl1|739462|estExt_fgenesh1_pm.C_570010
2.7e-56	191.8	0	3.8e-56	191.3	0	1.2	1	jgi|Exigl1|718573|fgenesh1_kg.130_#_34_#_Locus8080v1rpkm28.50
3.1e-56	191.6	0	7.8e-56	190.3	0	1.5	1	jgi|Exigl1|720120|fgenesh1_kg.162_#_9_#_Locus11828v1rpkm13.63
7.9e-56	190.3	0	1.3e-55	189.6	0	1.2	1	jgi|Exigl1|671275|estExt_Genewise1Plus.C_640090
3.8e-55	188	0	5.2e-55	187.6	0	1.1	1	jgi|Exigl1|669487|estExt_Genewise1Plus.C_390029
4.2e-55	187.9	0	5.5e-55	187.5	0	1	1	jgi|Exigl1|671231|estExt_Genewise1Plus.C_640026
1.3e-54	186.2	0	2.1e-54	185.6	0	1.2	1	jgi|Exigl1|810173|MIX25332_4_30
2.5e-54	185.3	0	3.7e-54	184.8	0	1.2	1	jgi|Exigl1|648402|estExt_Genewise1.C_1490017
3.8e-54	184.8	0	4.6e-54	184.5	0	1	1	jgi|Exigl1|662783|estExt_Genewise1.C_13290004
1.8e-53	182.5	0	1.3e-27	97.3	0	3	3	jgi|Exigl1|773472|gm1.15453_g
2.5e-53	182.1	0	3.4e-53	181.6	0	1.1	1	jgi|Exigl1|770779|gm1.12760_g
2.5e-53	182	0	3.4e-53	181.6	0	1.1	1	jgi|Exigl1|748083|estExt_fgenesh1_pg.C_730034
2.6e-53	182	0	3.3e-53	181.7	0	1	1	jgi|Exigl1|686800|estExt_Genewise1Plus.C_5610020
1.3e-52	179.7	0	1.7e-52	179.3	0	1.1	1	jgi|Exigl1|837631|estExt_Genemark1.C_1620022
5.5e-52	177.6	0	1e-51	176.8	0	1.3	1	jgi|Exigl1|641801|estExt_Genewise1.C_420066
8e-52	177.1	0	1.2e-50	173.2	0	1.9	1	jgi|Exigl1|754019|estExt_fgenesh1_pg.C_3560008
3.3e-51	175	0	9.1e-51	173.6	0	1.6	1	jgi|Exigl1|377454|CE377453_516
5.3e-51	174.4	0	7e-51	174	0	1	1	jgi|Exigl1|626248|e_gw1.410.20.1
8.1e-51	173.8	0.1	3.8e-50	171.6	0.1	2	1	jgi|Exigl1|664792|estExt_Genewise1Plus.C_50076
1.4e-50	173	0	4e-50	171.5	0	1.6	1	jgi|Exigl1|744330|estExt_fgenesh1_pg.C_50051
2.3e-50	172.3	0	3e-50	171.9	0	1.1	1	jgi|Exigl1|822318|MIX37477_4_28
2.4e-50	172.2	0	2.8e-50	172	0	1	1	jgi|Exigl1|628709|e_gw1.521.30.1
5.2e-50	171.1	0	6.5e-50	170.8	0	1	1	jgi|Exigl1|616899|e_gw1.166.36.1
6.3e-50	170.8	0	8.6e-50	170.4	0	1.2	1	jgi|Exigl1|625775|e_gw1.395.7.1
7.7e-50	170.6	0	1.1e-49	170.1	0	1.1	1	jgi|Exigl1|636619|estExt_Genewise1.C_40057
1.3e-49	169.8	0	1.9e-49	169.3	0	1.1	1	jgi|Exigl1|723521|fgenesh1_kg.239_#_18_#_Locus12479v1rpkm11.99
1.5e-49	169.6	0	5.5e-49	167.7	0	1.8	1	jgi|Exigl1|641938|estExt_Genewise1.C_440098
2.9e-49	168.6	0	4.1e-49	168.1	0	1.1	1	jgi|Exigl1|622116|e_gw1.279.23.1
3.2e-48	165.2	0	4.1e-48	164.9	0	1	1	jgi|Exigl1|713826|fgenesh1_pm.5_#_81
3.6e-48	165	0	4.5e-48	164.7	0	1.1	1	jgi|Exigl1|761165|gm1.3146_g
3.3e-47	161.9	0	8.9e-47	160.4	0	1.5	1	jgi|Exigl1|748072|estExt_fgenesh1_pg.C_730022
8.8e-47	160.5	0	1.1e-46	160.2	0	1	1	jgi|Exigl1|846695|estExt_Genemark1.C_7670002
7.2e-46	157.4	0	8.2e-46	157.3	0	1	1	jgi|Exigl1|678872|estExt_Genewise1Plus.C_2170024
3.7e-45	155.1	0	5e-45	154.7	0	1.1	1	jgi|Exigl1|212755|CE212754_145
4.8e-45	154.7	0	6.8e-45	154.2	0	1.1	1	jgi|Exigl1|693729|fgenesh1_pg.147_#_31
1.1e-44	153.5	0	3.2e-32	112.5	0	2.1	2	jgi|Exigl1|701482|fgenesh1_pg.394_#_4
2.4e-43	149.1	0	1.2e-34	120.4	0	2.4	2	jgi|Exigl1|734532|fgenesh1_kg.7_#_57_#_Locus1044v1rpkm233.19
5.3e-43	148	0	9e-25	87.9	0	2	2	jgi|Exigl1|726162|fgenesh1_kg.309_#_16_#_Locus12924v1rpkm11.05
1.6e-42	146.4	0	2e-42	146.1	0	1	1	jgi|Exigl1|836235|estExt_Genemark1.C_1220020
2.8e-42	145.6	0.1	6.3e-36	124.7	0.2	2.6	2	jgi|Exigl1|744333|estExt_fgenesh1_pg.C_50054
3.3e-40	138.8	0	3.6e-40	138.7	0	1	1	jgi|Exigl1|767215|gm1.9196_g
1.1e-39	137	0	1.4e-39	136.7	0	1.1	1	jgi|Exigl1|842427|estExt_Genemark1.C_3560015
9.3e-39	134	0	2.9e-38	132.4	0	1.6	1	jgi|Exigl1|827954|estExt_Genemark1.C_1_t10309
9.3e-38	130.7	0	1.1e-37	130.5	0	1	1	jgi|Exigl1|695312|fgenesh1_pg.183_#_5
2.5e-35	122.7	0	3e-35	122.5	0	1	1	jgi|Exigl1|660597|estExt_Genewise1.C_6840004
3.6e-33	115.6	0	5.3e-33	115	0	1.2	1	jgi|Exigl1|602625|e_gw1.10.69.1
1.3e-29	103.9	0	1.6e-29	103.6	0	1.1	1	jgi|Exigl1|664813|estExt_Genewise1Plus.C_50097
1.9e-29	103.3	0	2.5e-29	102.9	0	1.1	1	jgi|Exigl1|710063|fgenesh1_pm.1196_#_1
1.4e-28	100.4	0	1.6e-28	100.3	0	1	1	jgi|Exigl1|625742|e_gw1.394.14.1
2.5e-27	96.3	0	2.8e-27	96.1	0	1	1	jgi|Exigl1|634541|e_gw1.1206.5.1
3.7e-27	95.8	0	6.9e-26	91.6	0	2.1	2	jgi|Exigl1|732363|fgenesh1_kg.57_#_46_#_Locus6822v1rpkm36.65
1.2e-26	94.1	0	1.4e-26	93.9	0	1	1	jgi|Exigl1|612900|e_gw1.108.64.1
3.4e-24	86	0	3.9e-24	85.8	0	1	1	jgi|Exigl1|34059|CE34058_868
3.7e-23	82.6	0	5.4e-23	82	0	1.1	1	jgi|Exigl1|664147|estExt_Genewise1Plus.C_20140
3.4e-18	66.2	0	3.7e-18	66.1	0	1	1	jgi|Exigl1|580884|gw1.7.62.1
6.3e-17	62	0	1.3e-16	61	0	1.4	1	jgi|Exigl1|777574|gm1.19555_g
1.5e-16	60.8	0	1.7e-16	60.6	0	1	1	jgi|Exigl1|466142|CE466141_367
1.2e-15	57.8	0	1.3e-15	57.7	0	1	1	jgi|Exigl1|662483|estExt_Genewise1.C_10240003
1.3e-14	54.4	0	1.6e-14	54.1	0	1	1	jgi|Exigl1|761164|gm1.3145_g
3.4e-12	46.4	0	4.4e-12	46.1	0	1	1	jgi|Exigl1|835058|estExt_Genemark1.C_930039
4.7e-12	46	0	8.7e-08	31.9	0	2.2	2	jgi|Exigl1|838473|estExt_Genemark1.C_1900025
2.8e-11	43.4	0	3.3e-11	43.2	0	1	1	jgi|Exigl1|592475|gw1.239.42.1
6.2e-11	42.3	0	6.6e-11	42.2	0	1	1	jgi|Exigl1|652624|estExt_Genewise1.C_2580002
5e-08	32.7	0.1	5.4e-08	32.6	0.1	1	1	jgi|Exigl1|498530|CE498529_382
3.9e-06	26.5	0	4.3e-06	26.3	0	1.1	1	jgi|Exigl1|834392|estExt_Genemark1.C_790001
4.2e-05	23.1	0	4.4e-05	23	0	1	1	jgi|Exigl1|782227|gm1.24208_g
7.5e-05	22.2	0	0.0012	18.3	0	2.1	1	jgi|Exigl1|831955|estExt_Genemark1.C_340022

## Sheet: Acaromyces ingoldii MCA 4198
CYP450 detailed information of Acaromyces ingoldii MCA 4198
---	full	sequence	---	---	best	1	domain	---
E-value	score	bias	E-value	score	bias	exp	N	Sequence
-------	------	-----	-------	------	-----	----	--	--------
4.2e-79	265.3	0	3.5e-77	259	0	2	1	jgi|Acain1|267051|fgenesh1_kg.3_#_740_#_Locus1643v1rpkm85.36
2.7e-77	259.3	0	3.7e-77	258.9	0	1.1	1	jgi|Acain1|264307|fgenesh1_kg.1_#_931_#_Locus749v1rpkm216.28
1.8e-73	246.7	0	2.3e-73	246.4	0	1	1	jgi|Acain1|271650|fgenesh1_pm.2_#_551
1.1e-71	240.9	0	1.5e-71	240.4	0	1.2	1	jgi|Acain1|276298|estExt_fgenesh1_pm.C_60163
1.9e-68	230.1	0	2.5e-68	229.8	0	1	1	jgi|Acain1|283200|gm1.917_g
2.9e-68	229.6	0	1e-67	227.8	0	1.7	1	jgi|Acain1|268821|fgenesh1_kg.5_#_569_#_Locus934v1rpkm163.38
2.5e-67	226.5	0	2.9e-67	226.3	0	1.1	1	jgi|Acain1|256574|estExt_Genewise1Plus.C_80395
1.2e-66	224.3	0	1.5e-66	223.9	0	1	1	jgi|Acain1|301041|estExt_Genemark1.C_2_t30423
6.7e-66	221.8	0	1.3e-65	220.8	0	1.3	1	jgi|Acain1|300432|estExt_Genemark1.C_2_t20264
1.9e-62	210.4	0	2.5e-62	210	0	1.1	1	jgi|Acain1|267626|fgenesh1_kg.4_#_155_#_Locus4542v1rpkm17.08
6.7e-61	205.3	0	8.8e-61	204.9	0	1.1	1	jgi|Acain1|302635|estExt_Genemark1.C_4_t10431
1e-60	204.6	0	1.4e-60	204.2	0	1.1	1	jgi|Acain1|304777|estExt_Genemark1.C_90152
1.8e-60	203.9	0	2.4e-60	203.5	0	1.1	1	jgi|Acain1|265512|fgenesh1_kg.2_#_548_#_Locus5930v1rpkm7.28
5.2e-60	202.3	0	1.1e-58	197.9	0	2	1	jgi|Acain1|264309|fgenesh1_kg.1_#_933_#_Locus4554v1rpkm16.99
1.1e-59	201.3	0	1.1e-58	198	0	2.3	1	jgi|Acain1|271419|fgenesh1_pm.2_#_320
4.3e-57	192.7	0	6e-57	192.3	0	1.1	1	jgi|Acain1|302828|estExt_Genemark1.C_4_t20137
3e-56	190	0	1.8e-55	187.3	0	1.9	1	jgi|Acain1|297772|MIX8056_8_30
3.2e-56	189.9	0	4.5e-56	189.4	0	1.1	1	jgi|Acain1|304607|estExt_Genemark1.C_80244
1.2e-55	187.9	0	1.7e-55	187.5	0	1.1	1	jgi|Acain1|246220|estExt_Genewise1.C_110060
9.1e-54	181.8	0	3.2e-53	180	0	1.8	1	jgi|Acain1|289298|gm1.7015_g
5.1e-53	179.3	0	8.6e-51	172	0	2.8	1	jgi|Acain1|135944|CE135943_3531
1.3e-52	178	0	1.7e-52	177.6	0	1	1	jgi|Acain1|270078|fgenesh1_kg.11_#_7_#_Locus5856v1rpkm7.70
3.4e-51	173.3	0	8.5e-51	172	0	1.6	1	jgi|Acain1|259766|fgenesh1_pg.3_#_29
2.2e-50	170.6	0	2.8e-50	170.3	0	1	1	jgi|Acain1|256708|estExt_Genewise1Plus.C_90149
4.5e-49	166.3	0	5.7e-49	166	0	1.1	1	jgi|Acain1|276588|estExt_fgenesh1_pm.C_90039
3.3e-48	163.4	0	1.8e-39	134.6	0.1	3.1	2	jgi|Acain1|284620|gm1.2337_g
3.4e-45	153.5	0	4.2e-45	153.2	0	1.1	1	jgi|Acain1|263560|fgenesh1_kg.1_#_184_#_Locus612v2rpkm36.61
5.8e-44	149.5	0	9.5e-39	132.3	0	2	2	jgi|Acain1|285463|gm1.3180_g
4.8e-38	129.9	0	6.9e-38	129.4	0	1.1	1	jgi|Acain1|215206|gw1.1.605.1
5.6e-33	113.2	0	1e-32	112.4	0	1.3	1	jgi|Acain1|268960|fgenesh1_kg.6_#_3_#_Locus3924v1rpkm23.98
1.5e-32	111.8	0	2e-32	111.4	0	1	1	jgi|Acain1|267209|fgenesh1_kg.3_#_898_#_Locus4180v1rpkm20.85
1.6e-28	98.5	0.1	5.2e-28	96.8	0.1	1.7	1	jgi|Acain1|236082|estExt_Genewise1.C_1_t10447
1.6e-25	88.7	0	2.9e-21	74.6	0	2.4	2	jgi|Acain1|260457|fgenesh1_pg.3_#_720
5.6e-21	73.7	0	3.7e-20	71	0	2.2	1	jgi|Acain1|265269|fgenesh1_kg.2_#_305_#_Locus4197v1rpkm20.71
1.5e-15	55.8	0	3.5e-15	54.5	0	1.8	1	jgi|Acain1|274498|estExt_fgenesh1_pm.C_2_t10157
7.3e-10	37	0	1.5e-09	36	0	1.4	1	jgi|Acain1|173515|CE173514_35551
1.5e-08	32.7	0	1.1e-06	26.6	0	2.1	2	jgi|Acain1|269844|fgenesh1_kg.8_#_279_#_Locus1642v1rpkm85.40

## Sheet: Cantharellus anzutake
CYP450 detailed information of Cantharellus anzutake
---	full	sequence	---	---	best	1	domain	---	-#dom-
E-value	score	bias	E-value	score	bias	exp	N	Sequence	Description
-------	------	-----	-------	------	-----	----	--	--------	-----------
1.2e-71	241.8	0	1.5e-71	241.5	0	1	1	jgi|Cananz1|3280183|estExt_fgenesh1_pm.C_150011
2.1e-70	237.7	0	2.5e-70	237.4	0	1	1	jgi|Cananz1|2994821|estExt_Genewise1.C_18_t20143
2.2e-70	237.6	0	2.5e-70	237.4	0	1	1	jgi|Cananz1|2996452|estExt_Genewise1.C_25_t20011
5.8e-69	232.9	0	6.5e-69	232.8	0	1	1	jgi|Cananz1|3071788|fgenesh1_kg.49_#_178_#_Locus9558v2rpkm13.20
1.6e-68	231.4	0	2.1e-68	231.1	0	1.1	1	jgi|Cananz1|2516066|CE2516065_2113
3.7e-68	230.3	0	6.1e-60	203.2	0	2.2	2	jgi|Cananz1|3001799|estExt_Genewise1.C_840088
3.7e-68	230.3	0	6.1e-60	203.2	0	2.2	2	jgi|Cananz1|3002174|estExt_Genewise1.C_920154
4.3e-66	223.5	0	9.7e-66	222.3	0	1.4	1	jgi|Cananz1|3032519|fgenesh1_kg.3_#_815_#_Locus11067v1rpkm20.56
1.1e-64	218.9	0	1.4e-64	218.5	0	1	1	jgi|Cananz1|3123500|gm1.9190_g
1.1e-64	218.9	0	1.8e-64	218.1	0	1.2	1	jgi|Cananz1|3159930|estExt_Genemark1.C_1860015
1.2e-63	215.4	0	4.5e-63	213.5	0	1.7	1	jgi|Cananz1|3037692|fgenesh1_kg.6_#_918_#_Locus5065v1rpkm56.19
3.1e-63	214	0	4.1e-63	213.7	0	1	1	jgi|Cananz1|3121340|gm1.7030_g
6.3e-63	213	0	1.3e-48	165.8	0	2.1	2	jgi|Cananz1|3144306|fgenesh1_pm.8_#_1
1.4e-62	211.9	0	1.7e-62	211.6	0	1	1	jgi|Cananz1|2919784|e_gw1.22.620.1
5e-62	210.1	0	1.2e-61	208.9	0	1.5	1	jgi|Cananz1|3119168|gm1.4858_g
5e-61	206.8	0.1	5.3e-41	140.8	0	2.1	2	jgi|Cananz1|3032195|fgenesh1_kg.3_#_491_#_Locus11094v1rpkm20.45
5.1e-61	206.8	0.1	5.3e-41	140.8	0	2.1	2	jgi|Cananz1|3081866|fgenesh1_kg.88_#_123_#_Locus11094v1rpkm20.45
5.1e-61	206.7	0	8.5e-32	110.4	0	2	2	jgi|Cananz1|3118316|gm1.4006_g
6.7e-61	206.4	0	3e-60	204.2	0	1.7	1	jgi|Cananz1|3031037|fgenesh1_kg.2_#_1666_#_Locus26067v1rpkm1.09
9e-59	199.3	0	2.5e-58	197.8	0	1.6	1	jgi|Cananz1|3132723|gm1.18413_g
9.8e-58	195.9	0	3.1e-57	194.3	0	1.5	1	jgi|Cananz1|2947581|e_gw1.142.148.1
1.2e-57	195.7	0.1	5.1e-57	193.5	0.1	1.8	1	jgi|Cananz1|3144152|fgenesh1_pm.7_#_8
2.8e-57	194.4	0	5.3e-57	193.5	0	1.4	1	jgi|Cananz1|3038868|fgenesh1_kg.7_#_45_#_Locus6388v1rpkm44.63
4.8e-57	193.6	0	6.7e-57	193.2	0	1.1	1	jgi|Cananz1|3056134|fgenesh1_kg.21_#_543_#_Locus3570v1rpkm76.61
4.9e-57	193.6	0	6e-57	193.3	0	1	1	jgi|Cananz1|3040963|fgenesh1_kg.8_#_107_#_Locus12466v1rpkm15.62
5.4e-57	193.5	0	1.6e-56	191.9	0	1.5	1	jgi|Cananz1|2947503|e_gw1.142.137.1
5.4e-57	193.5	0	1.6e-56	191.9	0	1.5	1	jgi|Cananz1|2918166|e_gw1.19.851.1
6.6e-57	193.2	0	8.8e-57	192.8	0	1.1	1	jgi|Cananz1|2987581|estExt_Genewise1.C_1_t40123
2.7e-56	191.2	0	1.2e-55	189	0	1.8	1	jgi|Cananz1|3136874|gm1.22564_g
3e-56	191	0	5.2e-56	190.2	0	1.3	1	jgi|Cananz1|2906526|e_gw1.5.603.1
6.9e-56	189.8	0	9e-56	189.4	0	1.1	1	jgi|Cananz1|3121341|gm1.7031_g
1.2e-55	189	0.1	2.4e-55	188	0.1	1.3	1	jgi|Cananz1|3092308|fgenesh1_kg.173_#_25_#_Locus6388v1rpkm44.63
1.5e-55	188.8	0	1.8e-55	188.4	0	1.1	1	jgi|Cananz1|3123003|gm1.8693_g
1.8e-55	188.4	0	2.7e-55	187.9	0	1.1	1	jgi|Cananz1|3038857|fgenesh1_kg.7_#_34_#_Locus6388v3rpkm11.31
5.8e-55	186.8	0	8.5e-55	186.2	0	1.2	1	jgi|Cananz1|2997295|estExt_Genewise1.C_310324
2.3e-54	184.8	0	3.1e-54	184.4	0	1	1	jgi|Cananz1|2542068|CE2542067_1927
4.1e-54	184	0	2e-53	181.7	0	1.8	1	jgi|Cananz1|3031014|fgenesh1_kg.2_#_1643_#_Locus1921v1rpkm124.94
2.2e-53	181.5	0	3.7e-53	180.8	0	1.2	1	jgi|Cananz1|3123018|gm1.8708_g
3.1e-53	181.1	0	7.9e-53	179.8	0	1.5	1	jgi|Cananz1|2908558|e_gw1.7.816.1
1.2e-52	179.1	0	1.6e-52	178.7	0	1.1	1	jgi|Cananz1|3138746|gm1.24436_g
1.8e-52	178.6	0	1.2e-51	175.8	0	1.8	1	jgi|Cananz1|2919015|e_gw1.21.201.1
1.5e-50	172.2	0.1	7.2e-50	170	0.1	1.9	1	jgi|Cananz1|3022748|fgenesh1_pg.173_#_1
7.9e-50	169.9	0	2.6e-49	168.2	0	1.6	1	jgi|Cananz1|3152222|estExt_Genemark1.C_90305
5.1e-49	167.2	0	1.1e-48	166.1	0	1.5	1	jgi|Cananz1|2899508|gw1.12.1134.1
5.6e-48	163.7	0	9.1e-48	163.1	0	1.3	1	jgi|Cananz1|3199375|MIX35829_1968_60
5.8e-48	163.7	0	7.2e-48	163.4	0	1	1	jgi|Cananz1|3036128|fgenesh1_kg.5_#_1314_#_Locus13522v5rpkm3.50
1.4e-45	155.8	0	2e-45	155.3	0	1.1	1	jgi|Cananz1|2908321|e_gw1.7.73.1
7.6e-45	153.4	0	1.7e-44	152.2	0	1.5	1	jgi|Cananz1|3122485|gm1.8175_g
1.2e-44	152.8	0	1.5e-44	152.4	0	1.1	1	jgi|Cananz1|3117110|gm1.2800_g
1.6e-43	149.1	0	3e-43	148.1	0	1.4	1	jgi|Cananz1|3152071|estExt_Genemark1.C_90084
3e-42	144.9	0	9.8e-42	143.2	0	1.8	1	jgi|Cananz1|3038882|fgenesh1_kg.7_#_59_#_Locus3683v1rpkm74.46
5.2e-40	137.5	0	6.4e-40	137.2	0	1.1	1	jgi|Cananz1|3043949|fgenesh1_kg.10_#_263_#_Locus1247v9rpkm1.03_PRE
4.2e-39	134.5	0	1.6e-38	132.6	0	1.8	2	jgi|Cananz1|3120132|gm1.5822_g
6.1e-39	134	0	4.5e-38	131.1	0	1.8	1	jgi|Cananz1|3038018|fgenesh1_kg.6_#_1244_#_Locus19941v3rpkm0.38
2.9e-36	125.1	0	4.1e-28	98.3	0	2.4	2	jgi|Cananz1|3117860|gm1.3550_g
4.6e-29	101.4	0	6.1e-29	101	0	1.1	1	jgi|Cananz1|2020772|CE2020771_855
6.1e-18	64.7	0.7	6.4e-18	64.7	0.7	1	1	jgi|Cananz1|2851100|gw1.153.60.1
2.4e-16	59.5	0	2.7e-16	59.3	0	1	1	jgi|Cananz1|2818404|gw1.49.42.1
5.4e-09	35.2	0	1.1e-08	34.2	0	1.4	1	jgi|Cananz1|3157600|estExt_Genemark1.C_650049
2.4e-06	26.5	0	3.8e-06	25.8	0	1.2	1	jgi|Cananz1|3020116|fgenesh1_pg.72_#_26
3.1e-06	26.1	0	4.9e-06	25.5	0	1.2	1	jgi|Cananz1|3014047|fgenesh1_pg.10_#_228
1.9e-05	23.5	0	2.5e-05	23.2	0	1.1	1	jgi|Cananz1|3015048|fgenesh1_pg.16_#_39
4.6e-05	22.3	0	0.00011	21	0	1.6	1	jgi|Cananz1|3287387|estExt_fgenesh1_pg.C_100227

## Sheet: Aspergillus oryzae RIB40
CYP450 detailed information of Aspergillus oryzae RIB40
---	full	sequence	---	---	best	1	domain	---	-#dom-
E-value	score	bias	E-value	score	bias	exp	N	Sequence	Description
-------	------	-----	-------	------	-----	----	--	--------	-----------
4.3e-91	305.4	0	5e-91	305.2	0	1	1	BAE60506.1	unnamed	protein	product	[Aspergillus	oryzae	RIB40
6.5e-83	278.4	0	9.6e-83	277.9	0	1.2	1	BAE56963.1	unnamed	protein	product	[Aspergillus	oryzae	RIB40
2.8e-80	269.8	0	3.3e-80	269.5	0	1	1	BAE58765.1	unnamed	protein	product	[Aspergillus	oryzae	RIB40
1.6e-79	267.3	0	2e-79	266.9	0	1.1	1	BAE63236.1	unnamed	protein	product	[Aspergillus	oryzae	RIB40
9.5e-79	264.7	0	1.2e-78	264.3	0	1	1	BAE62328.1	unnamed	protein	product	[Aspergillus	oryzae	RIB40
6.5e-76	255.4	0	8.7e-76	255	0	1	1	BAE62337.1	unnamed	protein	product	[Aspergillus	oryzae	RIB40
4.8e-75	252.5	0	6.6e-75	252	0	1.1	1	BAE56245.1	unnamed	protein	product	[Aspergillus	oryzae	RIB40
7.8e-75	251.8	0	9e-75	251.6	0	1	1	BAE55186.1	unnamed	protein	product	[Aspergillus	oryzae	RIB40
8e-75	251.8	0	9.6e-75	251.5	0	1	1	BAE59716.1	unnamed	protein	product	[Aspergillus	oryzae	RIB40
1.5e-74	250.9	0	1.9e-74	250.5	0	1	1	BAE55311.1	unnamed	protein	product	[Aspergillus	oryzae	RIB40
1.5e-74	250.8	0	2.4e-74	250.2	0	1.2	1	BAE63564.1	unnamed	protein	product	[Aspergillus	oryzae	RIB40
1.7e-74	250.7	0	2.1e-74	250.4	0	1	1	BAE66568.1	unnamed	protein	product	[Aspergillus	oryzae	RIB40
1e-72	244.8	0	1.2e-72	244.6	0	1	1	BAE62604.1	unnamed	protein	product	[Aspergillus	oryzae	RIB40
4.5e-72	242.7	0	6.1e-72	242.3	0	1	1	BAE62732.1	unnamed	protein	product	[Aspergillus	oryzae	RIB40
4.5e-72	242.7	0	5.7e-72	242.4	0	1	1	BAE60010.1	unnamed	protein	product	[Aspergillus	oryzae	RIB40
1.9e-71	240.6	0	2.2e-71	240.4	0	1	1	BAE65144.1	unnamed	protein	product	[Aspergillus	oryzae	RIB40
2.3e-71	240.4	0	2.7e-71	240.1	0	1	1	BAE60239.1	unnamed	protein	product	[Aspergillus	oryzae	RIB40
2.4e-71	240.3	0	3e-71	240	0	1	1	BAE55279.1	unnamed	protein	product	[Aspergillus	oryzae	RIB40
2.5e-71	240.3	0	3e-71	240	0	1.1	1	BAE60302.1	unnamed	protein	product	[Aspergillus	oryzae	RIB40
3.3e-71	239.9	0	4.1e-71	239.6	0	1	1	BAE59862.1	unnamed	protein	product	[Aspergillus	oryzae	RIB40
3.4e-71	239.8	0	4.4e-71	239.4	0	1	1	BAE56591.1	unnamed	protein	product	[Aspergillus	oryzae	RIB40
1.5e-70	237.6	0	1.8e-70	237.4	0	1	1	BAE56637.1	unnamed	protein	product	[Aspergillus	oryzae	RIB40
2.5e-70	236.9	0	2.9e-70	236.7	0	1	1	BAE57429.1	unnamed	protein	product	[Aspergillus	oryzae	RIB40
2.6e-70	236.9	0	3.2e-70	236.6	0	1.1	1	BAE60008.1	unnamed	protein	product	[Aspergillus	oryzae	RIB40
2.1e-69	233.9	0	2.4e-69	233.7	0	1	1	BAE56546.1	unnamed	protein	product	[Aspergillus	oryzae	RIB40
3.8e-69	233	0	4.8e-69	232.7	0	1	1	BAE63024.1	unnamed	protein	product	[Aspergillus	oryzae	RIB40
1.7e-68	230.9	0	2.1e-68	230.6	0	1	1	BAE65602.1	unnamed	protein	product	[Aspergillus	oryzae	RIB40
2.2e-67	227.2	0	2.9e-67	226.9	0	1.1	1	BAE59505.1	unnamed	protein	product	[Aspergillus	oryzae	RIB40
1.3e-66	224.7	0	1.6e-66	224.4	0	1.1	1	BAE60571.1	unnamed	protein	product	[Aspergillus	oryzae	RIB40
1.5e-66	224.5	0	1.7e-66	224.3	0	1	1	BAE60004.1	unnamed	protein	product	[Aspergillus	oryzae	RIB40
3.1e-66	223.4	0	3.8e-66	223.2	0	1.1	1	BAE57974.1	unnamed	protein	product	[Aspergillus	oryzae	RIB40
8e-66	222.1	0	9.7e-66	221.8	0	1	1	BAE57130.1	unnamed	protein	product	[Aspergillus	oryzae	RIB40
1.5e-65	221.2	0	1.6e-65	221.1	0	1	1	BAE57417.1	unnamed	protein	product	[Aspergillus	oryzae	RIB40
3.5e-65	220	0	4.9e-65	219.5	0	1.1	1	BAE63103.1	unnamed	protein	product	[Aspergillus	oryzae	RIB40
1.1e-64	218.4	0	1.4e-64	218	0	1	1	BAE61747.1	unnamed	protein	product	[Aspergillus	oryzae	RIB40
2.6e-64	217.1	0	3.3e-64	216.8	0	1	1	BAE54634.1	unnamed	protein	product	[Aspergillus	oryzae	RIB40
3e-64	216.9	0	3.8e-64	216.6	0	1	1	BAE60012.1	unnamed	protein	product	[Aspergillus	oryzae	RIB40
5.5e-64	216	0	7.1e-64	215.7	0	1.1	1	BAE58707.1	unnamed	protein	product	[Aspergillus	oryzae	RIB40
9.5e-64	215.3	0	1.1e-63	215	0	1	1	BAE55230.1	unnamed	protein	product	[Aspergillus	oryzae	RIB40
1e-63	215.1	0	1.8e-63	214.4	0	1.3	1	BAE55187.1	unnamed	protein	product	[Aspergillus	oryzae	RIB40
1.2e-63	214.9	0	1.5e-63	214.6	0	1	1	BAE58419.1	unnamed	protein	product	[Aspergillus	oryzae	RIB40
1.9e-63	214.3	0	2.5e-63	213.9	0	1	1	BAE55312.1	unnamed	protein	product	[Aspergillus	oryzae	RIB40
2.1e-63	214.1	0	2.6e-63	213.8	0	1	1	BAE63554.1	unnamed	protein	product	[Aspergillus	oryzae	RIB40
7.5e-63	212.3	0	1e-62	211.8	0	1.1	1	BAE66547.1	unnamed	protein	product	[Aspergillus	oryzae	RIB40
1.2e-62	211.7	0	1.5e-62	211.3	0	1	1	BAE66552.1	unnamed	protein	product	[Aspergillus	oryzae	RIB40
1.3e-62	211.5	0	1.7e-62	211.1	0	1	1	BAE64607.1	unnamed	protein	product	[Aspergillus	oryzae	RIB40
1.5e-62	211.3	0	1.8e-62	211.1	0	1.1	1	BAE61267.1	unnamed	protein	product	[Aspergillus	oryzae	RIB40
1.8e-62	211	0	2.6e-62	210.5	0	1.1	1	BAE58658.1	unnamed	protein	product	[Aspergillus	oryzae	RIB40
3.9e-62	209.9	0	4.7e-62	209.7	0	1.1	1	BAE59527.1	unnamed	protein	product	[Aspergillus	oryzae	RIB40
4.7e-62	209.7	0	6.2e-62	209.3	0	1.1	1	BAE63486.1	unnamed	protein	product	[Aspergillus	oryzae	RIB40
4.9e-62	209.6	0	6.7e-62	209.2	0	1.1	1	BAE55129.1	unnamed	protein	product	[Aspergillus	oryzae	RIB40
6.4e-62	209.2	0	1.7e-60	204.6	0	2	2	BAE62129.1	unnamed	protein	product	[Aspergillus	oryzae	RIB40
2.1e-61	207.5	0	2.6e-61	207.2	0	1.1	1	BAE63025.1	unnamed	protein	product	[Aspergillus	oryzae	RIB40
1.1e-60	205.2	0	1.4e-60	204.8	0	1.1	1	BAE55487.1	unnamed	protein	product	[Aspergillus	oryzae	RIB40
1.2e-60	205	0	2e-60	204.3	0	1.2	1	BAE59625.1	unnamed	protein	product	[Aspergillus	oryzae	RIB40
1.3e-60	204.9	0	1.6e-60	204.6	0	1	1	BAE65988.1	unnamed	protein	product	[Aspergillus	oryzae	RIB40
2.7e-60	203.9	0	3.5e-60	203.5	0	1	1	BAE62566.1	unnamed	protein	product	[Aspergillus	oryzae	RIB40
8.3e-60	202.3	0	1e-59	201.9	0	1.1	1	BAE66393.1	unnamed	protein	product	[Aspergillus	oryzae	RIB40
1e-59	202	0	1.4e-59	201.5	0	1	1	BAE55600.1	unnamed	protein	product	[Aspergillus	oryzae	RIB40
2.1e-59	200.9	0	2.9e-59	200.5	0	1	1	BAE59590.1	unnamed	protein	product	[Aspergillus	oryzae	RIB40
3.5e-59	200.2	0	4.5e-59	199.8	0	1	1	BAE66500.1	unnamed	protein	product	[Aspergillus	oryzae	RIB40
4.5e-59	199.9	0	5.9e-59	199.5	0	1	1	BAE58762.1	unnamed	protein	product	[Aspergillus	oryzae	RIB40
8e-59	199	0	9.7e-59	198.7	0	1	1	BAE65935.1	unnamed	protein	product	[Aspergillus	oryzae	RIB40
8.2e-59	199	0	1.1e-58	198.6	0	1	1	BAE61440.1	unnamed	protein	product	[Aspergillus	oryzae	RIB40
1.2e-58	198.5	0	1.5e-58	198.1	0	1	1	BAE64862.1	unnamed	protein	product	[Aspergillus	oryzae	RIB40
1.3e-58	198.3	0	1.7e-58	198	0	1	1	BAE59521.1	unnamed	protein	product	[Aspergillus	oryzae	RIB40
2.3e-58	197.5	0	3.4e-58	197	0	1.2	1	BAE63827.1	unnamed	protein	product	[Aspergillus	oryzae	RIB40
6.7e-58	196	0	9.6e-58	195.5	0	1.1	1	BAE62007.1	unnamed	protein	product	[Aspergillus	oryzae	RIB40
8.5e-58	195.6	0	1.2e-57	195.1	0	1.1	1	BAE61439.1	unnamed	protein	product	[Aspergillus	oryzae	RIB40
1.5e-57	194.8	0	1.8e-57	194.6	0	1	1	BAE59845.1	unnamed	protein	product	[Aspergillus	oryzae	RIB40
1.7e-57	194.6	0	2.3e-57	194.2	0	1.1	1	BAE65166.1	unnamed	protein	product	[Aspergillus	oryzae	RIB40
5.8e-57	192.9	0	7.4e-57	192.5	0	1	1	BAE59522.1	unnamed	protein	product	[Aspergillus	oryzae	RIB40
1.6e-56	191.4	0	2.1e-56	191	0	1.1	1	BAE60821.1	unnamed	protein	product	[Aspergillus	oryzae	RIB40
2.2e-56	191	0	3e-56	190.5	0	1.1	1	BAE65338.1	unnamed	protein	product	[Aspergillus	oryzae	RIB40
5.7e-56	189.6	0	7.3e-56	189.3	0	1	1	BAE65443.1	unnamed	protein	product	[Aspergillus	oryzae	RIB40
1.3e-55	188.4	0	2.6e-55	187.4	0	1.4	1	BAE64915.1	unnamed	protein	product	[Aspergillus	oryzae	RIB40
1.8e-55	188	0	3.1e-55	187.2	0	1.3	1	BAE64919.1	unnamed	protein	product	[Aspergillus	oryzae	RIB40
2.5e-55	187.5	0	3.7e-55	187	0	1.1	1	BAE63475.1	unnamed	protein	product	[Aspergillus	oryzae	RIB40
3e-55	187.3	0.4	1.8e-33	115.4	0	3.1	3	BAE60640.1	unnamed	protein	product	[Aspergillus	oryzae	RIB40
3.1e-55	187.2	0.1	4.1e-55	186.8	0.1	1.1	1	BAE58068.1	unnamed	protein	product	[Aspergillus	oryzae	RIB40
3.2e-55	187.1	0	6.7e-55	186.1	0	1.5	1	BAE64935.1	unnamed	protein	product	[Aspergillus	oryzae	RIB40
5.1e-55	186.5	0	7.1e-55	186	0	1.1	1	BAE64652.1	unnamed	protein	product	[Aspergillus	oryzae	RIB40
8.5e-55	185.7	0	1.1e-54	185.4	0	1	1	BAE62699.1	unnamed	protein	product	[Aspergillus	oryzae	RIB40
1.3e-54	185.1	0	1.8e-54	184.7	0	1	1	BAE64028.1	unnamed	protein	product	[Aspergillus	oryzae	RIB40
1.8e-54	184.7	0	6.8e-36	123.4	0	2.1	2	BAE60165.1	unnamed	protein	product	[Aspergillus	oryzae	RIB40
1.8e-54	184.7	0	2.5e-54	184.2	0	1.2	1	BAE58632.1	unnamed	protein	product	[Aspergillus	oryzae	RIB40
3.3e-53	180.5	0	4.2e-53	180.2	0	1	1	BAE63021.1	unnamed	protein	product	[Aspergillus	oryzae	RIB40
3.5e-53	180.4	0	5.2e-53	179.9	0	1.3	1	BAE64937.1	unnamed	protein	product	[Aspergillus	oryzae	RIB40
4.3e-53	180.1	0	5.5e-53	179.8	0	1.1	1	BAE57461.1	unnamed	protein	product	[Aspergillus	oryzae	RIB40
7.6e-53	179.3	0	4.7e-52	176.7	0	1.8	1	BAE58995.1	unnamed	protein	product	[Aspergillus	oryzae	RIB40
8.6e-53	179.1	0	7.4e-50	169.5	0	2.9	1	BAE66494.1	unnamed	protein	product	[Aspergillus	oryzae	RIB40
2e-52	178	0	2.4e-52	177.6	0	1	1	BAE59529.1	unnamed	protein	product	[Aspergillus	oryzae	RIB40
3.6e-52	177.1	0	4.3e-52	176.8	0	1	1	BAE62696.1	unnamed	protein	product	[Aspergillus	oryzae	RIB40
4.4e-52	176.8	0	6.3e-52	176.3	0	1.2	1	BAE64022.1	unnamed	protein	product	[Aspergillus	oryzae	RIB40
4.7e-52	176.7	0	8.3e-37	126.4	0	2	2	BAE61720.1	unnamed	protein	product	[Aspergillus	oryzae	RIB40
4.8e-52	176.7	0	5.8e-52	176.4	0	1	1	BAE58153.1	unnamed	protein	product	[Aspergillus	oryzae	RIB40
1.2e-50	172.1	0	1.6e-50	171.7	0	1	1	BAE56799.1	unnamed	protein	product	[Aspergillus	oryzae	RIB40
2.2e-50	171.2	0	3e-50	170.8	0	1	1	BAE56604.1	unnamed	protein	product	[Aspergillus	oryzae	RIB40
1.1e-49	168.9	0	1.4e-49	168.5	0	1	1	BAE65911.1	unnamed	protein	product	[Aspergillus	oryzae	RIB40
1.2e-49	168.7	0	1.8e-49	168.2	0	1.1	1	BAE59520.1	unnamed	protein	product	[Aspergillus	oryzae	RIB40
3.5e-49	167.2	0	8.6e-49	166	0	1.5	1	BAE58815.1	unnamed	protein	product	[Aspergillus	oryzae	RIB40
2.7e-48	164.3	0.9	2.3e-39	134.8	0.1	3	3	BAE61392.1	unnamed	protein	product	[Aspergillus	oryzae	RIB40
2.8e-48	164.3	0	1.3e-45	155.4	0	2.1	1	BAE56719.1	unnamed	protein	product	[Aspergillus	oryzae	RIB40
4.4e-48	163.6	0	4.9e-46	156.9	0	2.2	1	BAE59001.1	unnamed	protein	product	[Aspergillus	oryzae	RIB40
8e-46	156.2	0	1.2e-45	155.6	0	1.3	1	BAE59846.1	unnamed	protein	product	[Aspergillus	oryzae	RIB40
1.2e-45	155.5	0	1.6e-45	155.2	0	1.1	1	BAE62162.1	unnamed	protein	product	[Aspergillus	oryzae	RIB40
3.3e-45	154.1	0	1.2e-44	152.3	0	1.9	1	BAE64654.1	unnamed	protein	product	[Aspergillus	oryzae	RIB40
2.3e-44	151.4	0	2.8e-44	151.1	0	1	1	BAE58578.1	unnamed	protein	product	[Aspergillus	oryzae	RIB40
5.3e-44	150.1	0	1.4e-42	145.4	0	2	1	BAE66519.1	unnamed	protein	product	[Aspergillus	oryzae	RIB40
5.7e-44	150	0	4.8e-43	147	0	1.9	1	BAE62147.1	unnamed	protein	product	[Aspergillus	oryzae	RIB40
2.2e-43	148.1	0.1	2.8e-43	147.8	0.1	1.1	1	BAE57341.1	unnamed	protein	product	[Aspergillus	oryzae	RIB40
2.6e-42	144.6	0	3.3e-42	144.2	0	1.1	1	BAE64916.1	unnamed	protein	product	[Aspergillus	oryzae	RIB40
3.9e-42	144	0	5.1e-42	143.6	0	1.1	1	BAE61757.1	unnamed	protein	product	[Aspergillus	oryzae	RIB40
5.7e-41	140.2	0	7.7e-41	139.7	0	1.1	1	BAE66422.1	unnamed	protein	product	[Aspergillus	oryzae	RIB40
1.7e-40	138.6	0	2.4e-40	138.1	0	1.1	1	BAE58469.1	unnamed	protein	product	[Aspergillus	oryzae	RIB40
5.3e-40	137	0	1.1e-39	135.9	0	1.5	1	BAE63087.1	unnamed	protein	product	[Aspergillus	oryzae	RIB40
9.2e-40	136.2	0	1.9e-39	135.2	0	1.4	1	BAE64914.1	unnamed	protein	product	[Aspergillus	oryzae	RIB40
2.3e-39	134.8	0	7e-39	133.3	0	1.7	1	BAE56143.1	unnamed	protein	product	[Aspergillus	oryzae	RIB40
6.6e-39	133.4	0	2.6e-18	65.5	0	2.8	3	BAE62179.1	unnamed	protein	product	[Aspergillus	oryzae	RIB40
1.4e-38	132.3	0	1.9e-37	128.6	0	2.1	1	BAE59053.1	unnamed	protein	product	[Aspergillus	oryzae	RIB40
2.6e-38	131.4	0	3.3e-38	131	0	1.1	1	BAE64653.1	unnamed	protein	product	[Aspergillus	oryzae	RIB40
1.4e-37	129	0	9.3e-37	126.3	0	1.8	1	BAE63940.1	unnamed	protein	product	[Aspergillus	oryzae	RIB40
1.4e-37	128.9	0	1.8e-37	128.6	0	1.1	1	BAE65194.1	unnamed	protein	product	[Aspergillus	oryzae	RIB40
2.1e-36	125.1	0	2.5e-36	124.8	0	1.1	1	BAE61541.1	unnamed	protein	product	[Aspergillus	oryzae	RIB40
1.3e-34	119.2	0	5.9e-34	117	0	2.1	1	BAE64645.1	unnamed	protein	product	[Aspergillus	oryzae	RIB40
7.7e-34	116.7	0	1.2e-33	116	0	1.2	1	BAE56598.1	unnamed	protein	product	[Aspergillus	oryzae	RIB40
2.1e-32	111.9	0	3.5e-32	111.2	0	1.3	1	BAE65635.1	unnamed	protein	product	[Aspergillus	oryzae	RIB40
3.5e-31	107.9	0	5.5e-24	84.2	0	2	2	BAE63248.1	unnamed	protein	product	[Aspergillus	oryzae	RIB40
2.9e-28	98.3	0	3.6e-28	98	0	1	1	BAE58484.1	unnamed	protein	product	[Aspergillus	oryzae	RIB40
3.9e-27	94.6	0	1.5e-26	92.6	0	1.9	1	BAE60720.1	unnamed	protein	product	[Aspergillus	oryzae	RIB40
1.6e-26	92.5	0	2.8e-26	91.7	0	1.3	1	BAE65910.1	unnamed	protein	product	[Aspergillus	oryzae	RIB40
1.9e-25	89	0	2.4e-25	88.6	0	1.1	1	BAE63455.1	unnamed	protein	product	[Aspergillus	oryzae	RIB40
2.3e-25	88.7	0	1.2e-20	73.1	0.1	3	2	BAE61721.1	unnamed	protein	product	[Aspergillus	oryzae	RIB40
1.2e-24	86.3	0	7.3e-24	83.8	0	1.9	1	BAE63219.1	unnamed	protein	product	[Aspergillus	oryzae	RIB40
2.3e-24	85.4	0	5.6e-24	84.1	0	1.6	1	BAE58483.1	unnamed	protein	product	[Aspergillus	oryzae	RIB40
9.6e-24	83.4	0.1	1.5e-18	66.3	0.1	2.2	2	BAE65190.1	unnamed	protein	product	[Aspergillus	oryzae	RIB40
1.3e-22	79.6	0	3.1e-22	78.4	0	1.5	1	BAE63454.1	unnamed	protein	product	[Aspergillus	oryzae	RIB40
2e-22	79	0	3.1e-22	78.4	0	1.2	1	BAE58993.1	unnamed	protein	product	[Aspergillus	oryzae	RIB40
6.7e-22	77.3	0	9.7e-22	76.8	0	1.1	1	BAE56825.1	unnamed	protein	product	[Aspergillus	oryzae	RIB40
1.6e-21	76.1	0	2.1e-21	75.7	0	1.1	1	BAE56717.1	unnamed	protein	product	[Aspergillus	oryzae	RIB40
3.3e-21	75	0	3.1e-18	65.2	0	2.7	2	BAE61082.1	unnamed	protein	product	[Aspergillus	oryzae	RIB40
1.2e-20	73.2	0	9.7e-17	60.3	0	2.2	2	BAE65870.1	unnamed	protein	product	[Aspergillus	oryzae	RIB40
1.8e-18	66	0	2.1e-18	65.7	0	1	1	BAE56559.1	unnamed	protein	product	[Aspergillus	oryzae	RIB40
6.5e-15	54.3	0	1e-14	53.6	0	1.3	1	BAE62292.1	unnamed	protein	product	[Aspergillus	oryzae	RIB40
1.9e-13	49.5	0	2.7e-13	48.9	0	1.2	1	BAE55033.1	unnamed	protein	product	[Aspergillus	oryzae	RIB40
3.4e-13	48.6	0	3.5e-13	48.5	0	1.1	1	BAE64452.1	unnamed	protein	product	[Aspergillus	oryzae	RIB40
5.1e-12	44.7	0	6.2e-12	44.4	0	1.2	1	BAE58228.1	unnamed	protein	product	[Aspergillus	oryzae	RIB40
6.6e-11	41	0	8.3e-11	40.7	0	1.1	1	BAE56589.1	unnamed	protein	product	[Aspergillus	oryzae	RIB40
1.1e-10	40.4	0	1.2e-10	40.1	0	1.1	1	BAE66084.1	unnamed	protein	product	[Aspergillus	oryzae	RIB40
1.7e-10	39.7	0	4.1e-10	38.4	0	1.5	1	BAE66426.1	unnamed	protein	product	[Aspergillus	oryzae	RIB40
3.3e-10	38.7	0.1	1.6e-05	23.3	0	2	2	BAE65915.1	unnamed	protein	product	[Aspergillus	oryzae	RIB40
4.1e-08	31.9	0	8.1e-08	30.9	0	1.4	1	BAE60972.1	unnamed	protein	product	[Aspergillus	oryzae	RIB40
1.1e-05	23.8	0	1.4e-05	23.5	0	1.1	1	BAE57727.1	unnamed	protein	product	[Aspergillus	oryzae	RIB40
2.6e-05	22.6	0	3.3e-05	22.2	0	1.1	1	BAE65179.1	unnamed	protein	product	[Aspergillus	oryzae	RIB40
8.1e-05	21	0.3	0.00033	18.9	0.3	1.9	1	BAE57912.1	unnamed	protein	product	[Aspergillus	oryzae	RIB40

## Sheet: Calocera cornea HHB12733
CYP450 detailed information of Calocera cornea HHB12733
---	full	sequence	---	---	best	1	domain	---	-#dom-
E-value	score	bias	E-value	score	bias	exp	N	Sequence	Description
-------	------	-----	-------	------	-----	----	--	--------	-----------
6.2e-84	281.9	0	6.9e-84	281.8	0	1	1	jgi|Calco1|428536|e_gw1.14.230.1
2.5e-83	280	0	2.8e-83	279.8	0	1	1	jgi|Calco1|499195|fgenesh1_kg.90_#_60_#_Locus1648v1rpkm119.84
1.6e-79	267.4	0	2e-79	267.1	0	1	1	jgi|Calco1|448103|estExt_Genewise1.C_140191
2.3e-77	260.3	0	2.5e-77	260.1	0	1	1	jgi|Calco1|469260|estExt_Genewise1Plus.C_450106
3.6e-77	259.6	0	4.5e-77	259.3	0	1	1	jgi|Calco1|494992|fgenesh1_kg.38_#_121_#_Locus12886v1rpkm3.78
6e-77	258.9	0	7.5e-77	258.6	0	1	1	jgi|Calco1|477605|estExt_Genewise1Plus.C_2150014
3e-75	253.3	0	4e-75	252.9	0	1.1	1	jgi|Calco1|521222|estExt_Genemark1.C_1830002
1.5e-74	250.9	0	2e-74	250.6	0	1	1	jgi|Calco1|427036|e_gw1.7.56.1
2.2e-74	250.4	0	2.8e-74	250.1	0	1	1	jgi|Calco1|451717|estExt_Genewise1.C_380187
8.4e-74	248.5	0	1e-73	248.2	0	1	1	jgi|Calco1|468215|estExt_Genewise1Plus.C_370048
1.2e-73	248	0	2e-73	247.3	0	1.4	1	jgi|Calco1|30095|CE30094_26925
2e-73	247.3	0	5.5e-73	245.8	0	1.5	1	jgi|Calco1|491284|fgenesh1_kg.10_#_114_#_Locus6169v2rpkm6.29
2.2e-73	247.2	0	2.5e-73	247	0	1	1	jgi|Calco1|551371|estExt_fgenesh1_pm.C_1110003
4e-73	246.3	0	4.8e-73	246	0	1	1	jgi|Calco1|485819|gm1.7148_g
4e-73	246.3	0	4.6e-73	246.1	0	1	1	jgi|Calco1|476105|estExt_Genewise1Plus.C_1590007
4.4e-73	246.2	0	5.4e-73	245.9	0	1	1	jgi|Calco1|485817|gm1.7146_g
3.8e-72	243.1	0	4.7e-72	242.8	0	1	1	jgi|Calco1|473459|estExt_Genewise1Plus.C_1010054
4.6e-72	242.8	0	5.2e-72	242.6	0	1	1	jgi|Calco1|435602|e_gw1.63.49.1
5.2e-72	242.6	0	6.9e-72	242.2	0	1	1	jgi|Calco1|504499|fgenesh1_kg.243_#_10_#_Locus4464v1rpkm18.69
3.9e-71	239.7	0	4.6e-71	239.5	0	1.1	1	jgi|Calco1|499253|fgenesh1_kg.91_#_44_#_Locus11312v1rpkm4.71
1.1e-70	238.3	0	9.2e-70	235.2	0	1.9	1	jgi|Calco1|467140|estExt_Genewise1Plus.C_290089
1.6e-70	237.7	0	2e-70	237.4	0	1	1	jgi|Calco1|485562|gm1.6891_g
1.6e-70	237.7	0	3.4e-70	236.6	0	1.4	1	jgi|Calco1|464220|estExt_Genewise1Plus.C_100132
9.8e-70	235.1	0	1.2e-69	234.8	0	1	1	jgi|Calco1|494768|fgenesh1_kg.37_#_32_#_Locus12637v2rpkm3.08
2.1e-69	234	0	2.6e-69	233.7	0	1	1	jgi|Calco1|521603|estExt_Genemark1.C_2150007
1e-68	231.8	0	1.2e-68	231.5	0	1	1	jgi|Calco1|340402|CE340401_342
2.3e-68	230.6	0	2.7e-68	230.4	0	1.1	1	jgi|Calco1|454031|estExt_Genewise1.C_610005
3.3e-68	230.1	0	4.4e-68	229.7	0	1.1	1	jgi|Calco1|432503|e_gw1.37.160.1
5.7e-68	229.3	0	7.5e-68	228.9	0	1.1	1	jgi|Calco1|479868|gm1.1197_g
2.6e-67	227.1	0	3.2e-67	226.9	0	1	1	jgi|Calco1|516729|estExt_Genemark1.C_370037
2.8e-67	227	0	3.3e-67	226.8	0	1	1	jgi|Calco1|477531|estExt_Genewise1Plus.C_2110016
3.3e-67	226.8	0	6.8e-67	225.8	0	1.4	1	jgi|Calco1|491296|fgenesh1_kg.10_#_126_#_Locus5450v1rpkm13.29
5.5e-67	226.1	0	7.1e-67	225.7	0	1	1	jgi|Calco1|63767|CE63766_316
1.6e-66	224.6	0	1.1e-65	221.7	0	1.8	1	jgi|Calco1|496336|fgenesh1_kg.53_#_12_#_Locus11989v1rpkm4.23
1.7e-66	224.4	0	2.4e-66	224	0	1.1	1	jgi|Calco1|468454|estExt_Genewise1Plus.C_380161
2e-66	224.2	0	3.8e-66	223.3	0	1.3	1	jgi|Calco1|496057|fgenesh1_kg.49_#_28_#_Locus4258v1rpkm20.25
2.8e-66	223.7	0	5.4e-66	222.8	0	1.4	1	jgi|Calco1|11182|CE11181_12022
3.5e-66	223.4	0	4.3e-66	223.1	0	1	1	jgi|Calco1|496500|fgenesh1_kg.54_#_77_#_Locus4642v1rpkm17.29
1.7e-65	221.1	0	2.3e-65	220.7	0	1	1	jgi|Calco1|137386|CE137385_282
2.7e-65	220.5	0	3.6e-65	220.1	0	1	1	jgi|Calco1|436776|e_gw1.76.100.1
4.5e-65	219.7	0	5.6e-65	219.4	0	1	1	jgi|Calco1|433091|e_gw1.41.60.1
5.6e-65	219.4	0	6.9e-65	219.1	0	1	1	jgi|Calco1|435420|e_gw1.61.103.1
1.2e-64	218.3	0	1.4e-64	218.1	0	1.1	1	jgi|Calco1|435401|e_gw1.61.10.1
1.5e-64	218	0	3.2e-64	216.9	0	1.4	1	jgi|Calco1|514763|estExt_Genemark1.C_100076
1.7e-64	217.9	0	2.2e-64	217.5	0	1.1	1	jgi|Calco1|476170|estExt_Genewise1Plus.C_1610008
2e-64	217.6	0	2.4e-64	217.4	0	1	1	jgi|Calco1|432517|e_gw1.37.175.1
4.6e-64	216.4	0	5.8e-64	216.1	0	1.1	1	jgi|Calco1|468490|estExt_Genewise1Plus.C_380200
6.4e-64	215.9	0	1.4e-63	214.9	0	1.5	1	jgi|Calco1|499334|fgenesh1_kg.93_#_9_#_Locus6724v1rpkm9.55
1.9e-63	214.4	0	3.8e-63	213.4	0	1.4	1	jgi|Calco1|427865|e_gw1.10.113.1
3.3e-63	213.6	0.1	4e-63	213.3	0.1	1	1	jgi|Calco1|468470|estExt_Genewise1Plus.C_380177
4.2e-63	213.2	0	5e-63	213	0	1	1	jgi|Calco1|449352|estExt_Genewise1.C_220095
5.1e-63	213	0	1.2e-62	211.8	0	1.5	1	jgi|Calco1|556719|estExt_fgenesh1_pg.C_930004
8e-63	212.3	0	1.1e-62	211.9	0	1	1	jgi|Calco1|491171|fgenesh1_kg.10_#_1_#_Locus4545v1rpkm18.03
1.1e-62	211.9	0	1.3e-62	211.6	0	1	1	jgi|Calco1|235838|CE235837_512
2.8e-62	210.6	0	3.5e-61	206.9	0	2	1	jgi|Calco1|518380|estExt_Genemark1.C_720003
4e-62	210	0	1.6e-44	152	0	2	2	jgi|Calco1|514697|estExt_Genemark1.C_90095
4.9e-62	209.7	0	6.5e-62	209.3	0	1	1	jgi|Calco1|498232|fgenesh1_kg.76_#_41_#_Locus10104v2rpkm4.37
5.9e-62	209.5	0	7.9e-62	209.1	0	1.1	1	jgi|Calco1|488223|gm1.9552_g
6.1e-62	209.4	0	8.2e-62	209	0	1.1	1	jgi|Calco1|436709|e_gw1.76.32.1
6.7e-62	209.3	0	8.4e-62	209	0	1	1	jgi|Calco1|521602|estExt_Genemark1.C_2150006
6.8e-62	209.3	0	7.9e-62	209.1	0	1	1	jgi|Calco1|98827|CE98826_1841
1.2e-61	208.5	0	1.3e-60	205.1	0	1.9	1	jgi|Calco1|470773|estExt_Genewise1Plus.C_610007
1.5e-61	208.1	0	5.5e-61	206.3	0	1.7	1	jgi|Calco1|476250|estExt_Genewise1Plus.C_1630007
9.6e-61	205.5	0	1.2e-60	205.2	0	1	1	jgi|Calco1|63472|CE63471_587
1e-60	205.4	0	1.3e-60	205	0	1.1	1	jgi|Calco1|558970|estExt_fgenesh1_pg.C_2340008
4.6e-60	203.2	0	9.1e-49	166	0	2	2	jgi|Calco1|514698|estExt_Genemark1.C_90096
8.9e-60	202.3	0.1	6.5e-59	199.4	0.1	2.1	1	jgi|Calco1|431201|e_gw1.29.79.1
1.2e-59	201.9	0	1.4e-59	201.6	0	1	1	jgi|Calco1|503988|fgenesh1_kg.215_#_4_#_Locus15232v2rpkm2.71
1.9e-59	201.2	0	4.6e-59	199.9	0	1.5	1	jgi|Calco1|473452|estExt_Genewise1Plus.C_1010046
2e-59	201.1	0	2.6e-59	200.8	0	1	1	jgi|Calco1|341002|CE341001_318
2.7e-59	200.7	0	3.5e-59	200.3	0	1	1	jgi|Calco1|556279|estExt_fgenesh1_pg.C_760025
4.8e-59	199.9	0	5.9e-59	199.6	0	1	1	jgi|Calco1|236031|CE236030_1944
4.8e-59	199.9	0	2.1e-58	197.8	0	1.7	1	jgi|Calco1|487603|gm1.8932_g
5.4e-59	199.7	0	2.2e-58	197.7	0	1.7	1	jgi|Calco1|487604|gm1.8933_g
6.7e-59	199.4	0	8.8e-59	199	0	1	1	jgi|Calco1|498246|fgenesh1_kg.76_#_55_#_Locus5389v1rpkm13.53
1.3e-58	198.4	0	1.6e-58	198.1	0	1	1	jgi|Calco1|482311|gm1.3640_g
2e-58	197.9	0	4.6e-58	196.6	0	1.5	1	jgi|Calco1|503034|fgenesh1_kg.175_#_10_#_Locus994v2rpkm12.58_PRE
1.7e-57	194.8	0	2.1e-57	194.4	0	1	1	jgi|Calco1|494779|fgenesh1_kg.37_#_43_#_Locus6364v1rpkm10.30
1.8e-57	194.7	0	2.1e-57	194.5	0	1	1	jgi|Calco1|468172|estExt_Genewise1Plus.C_370005
2.8e-57	194	0	8.8e-46	156.2	0	2	2	jgi|Calco1|558590|estExt_fgenesh1_pg.C_1930005
4.4e-57	193.4	0	5.9e-57	193	0	1	1	jgi|Calco1|471882|estExt_Genewise1Plus.C_760063
4.7e-57	193.3	0	6.3e-57	192.9	0	1	1	jgi|Calco1|461477|estExt_Genewise1.C_2420016
7.6e-57	192.6	0	8.8e-57	192.4	0	1	1	jgi|Calco1|519401|estExt_Genemark1.C_1010018
5.1e-55	186.6	0	6.2e-55	186.3	0	1.1	1	jgi|Calco1|488405|gm1.9734_g
5.3e-55	186.6	0	7.7e-55	186	0	1.2	1	jgi|Calco1|442989|e_gw1.192.13.1
1.1e-54	185.5	0	7.1e-54	182.8	0	1.8	1	jgi|Calco1|521118|estExt_Genemark1.C_1760006
1.1e-54	185.5	0	1.6e-54	184.9	0	1.2	1	jgi|Calco1|501628|fgenesh1_kg.137_#_10_#_Locus5694v1rpkm12.31
3.2e-53	180.7	0.1	4.5e-53	180.2	0.1	1.2	1	jgi|Calco1|512195|fgenesh1_pg.161_#_7
5.1e-53	180	0	7.4e-53	179.5	0	1.1	1	jgi|Calco1|509938|fgenesh1_pg.77_#_3
1.3e-52	178.6	0	2e-51	174.7	0	2	1	jgi|Calco1|494750|fgenesh1_kg.37_#_14_#_Locus8554v3rpkm4.72
2.9e-52	177.5	0	1.6e-32	112.4	0	2.7	2	jgi|Calco1|442515|e_gw1.176.32.1
2.9e-52	177.5	0	3.5e-52	177.3	0	1	1	jgi|Calco1|516706|estExt_Genemark1.C_370010
3.4e-52	177.3	0	4.4e-52	176.9	0	1.1	1	jgi|Calco1|522048|estExt_Genemark1.C_2850005
6.6e-51	173	0	3e-50	170.9	0	1.8	1	jgi|Calco1|371003|CE371002_602
6.2e-50	169.8	0	2.6e-49	167.8	0	1.8	2	jgi|Calco1|504731|fgenesh1_kg.261_#_12_#_Locus14488v1rpkm3.02
6.3e-50	169.8	0	7.7e-50	169.5	0	1	1	jgi|Calco1|165333|CE165332_1958
1.1e-49	169.1	0	1.2e-49	168.9	0	1	1	jgi|Calco1|435433|e_gw1.61.11.1
2.1e-49	168.1	0	2.6e-49	167.8	0	1	1	jgi|Calco1|491407|fgenesh1_kg.11_#_86_#_Locus5292v2rpkm6.89
2.4e-49	167.9	0	3.5e-27	94.8	0	2	2	jgi|Calco1|311062|CE311061_1050
2.6e-49	167.8	0	3.5e-49	167.4	0	1.1	1	jgi|Calco1|165343|CE165342_9915
1.3e-48	165.4	0	2.3e-25	88.8	0	3.1	3	jgi|Calco1|514560|estExt_Genemark1.C_80035
4.6e-48	163.7	0	5.9e-48	163.3	0	1	1	jgi|Calco1|504291|fgenesh1_kg.229_#_20_#_Locus11219v1rpkm4.77
6.4e-48	163.2	0	1.8e-47	161.7	0	1.6	1	jgi|Calco1|443191|e_gw1.199.3.1
1.8e-46	158.4	0	2.2e-46	158.1	0	1.1	1	jgi|Calco1|558931|estExt_fgenesh1_pg.C_2290004
1.1e-45	155.8	0	1.5e-45	155.4	0	1.2	1	jgi|Calco1|503403|fgenesh1_kg.190_#_39_#_Locus4480v1rpkm18.55
3e-45	154.4	0	3.8e-45	154.1	0	1	1	jgi|Calco1|442924|e_gw1.190.5.1
1.9e-44	151.7	0	2.3e-44	151.5	0	1	1	jgi|Calco1|535370|MIX9433_469_42
2.1e-42	145	0	2.4e-42	144.8	0	1	1	jgi|Calco1|132229|CE132228_21195
2.1e-42	145	0	2.7e-42	144.7	0	1.1	1	jgi|Calco1|432654|e_gw1.38.26.1
5.1e-42	143.7	0	6.2e-42	143.5	0	1.1	1	jgi|Calco1|308424|CE308423_1219
4.2e-41	140.7	0	1.1e-40	139.4	0	1.5	1	jgi|Calco1|435318|e_gw1.60.45.1
1.8e-38	132.1	0.1	5.6e-38	130.4	0.1	1.6	1	jgi|Calco1|456102|estExt_Genewise1.C_920045
2.1e-36	125.3	0	2.5e-36	125	0	1.1	1	jgi|Calco1|456737|estExt_Genewise1.C_1010065
2.9e-34	118.2	0	2.5e-32	111.8	0	2.1	1	jgi|Calco1|486668|gm1.7997_g
3.6e-29	101.4	0	4.2e-29	101.2	0	1	1	jgi|Calco1|519101|estExt_Genemark1.C_920031
1e-27	96.6	0	1.2e-27	96.4	0	1	1	jgi|Calco1|494987|fgenesh1_kg.38_#_116_#_Locus11344v1rpkm4.69
6.1e-27	94	0	8.2e-27	93.6	0	1.1	1	jgi|Calco1|494510|fgenesh1_kg.34_#_84_#_Locus9365v1rpkm6.13
2e-25	89	0	2.8e-12	45.7	0	3.4	2	jgi|Calco1|557721|estExt_fgenesh1_pg.C_1340010
2.3e-22	78.9	0	2.6e-22	78.8	0	1	1	jgi|Calco1|432742|e_gw1.38.208.1
1.5e-21	76.3	0	1.7e-21	76.1	0	1	1	jgi|Calco1|240562|CE240561_455
4.5e-19	68.1	0	4.9e-19	68	0	1	1	jgi|Calco1|235724|CE235723_29
3.8e-18	65	0	2.6e-16	59	0	2	1	jgi|Calco1|554736|estExt_fgenesh1_pg.C_370013
4.4e-16	58.2	0	2.6e-14	52.4	0	2	2	jgi|Calco1|275576|CE275575_949
2.5e-14	52.4	0.1	7e-09	34.5	0	2.2	2	jgi|Calco1|492662|fgenesh1_kg.19_#_112_#_Locus3614v3rpkm14.57
1.1e-12	47	0	1.3e-12	46.8	0	1	1	jgi|Calco1|516716|estExt_Genemark1.C_370020
4.5e-12	45	0	5e-12	44.9	0	1	1	jgi|Calco1|240653|CE240652_318
9.4e-12	44	0	1.1e-11	43.8	0	1	1	jgi|Calco1|432664|e_gw1.38.164.1
7.2e-10	37.7	0	8.4e-10	37.5	0	1	1	jgi|Calco1|240900|CE240899_49
2.9e-08	32.5	0.1	3.5e-08	32.2	0.1	1.1	1	jgi|Calco1|494989|fgenesh1_kg.38_#_118_#_Locus16783v2rpkm1.19
7e-07	27.9	0	8.2e-07	27.7	0	1	1	jgi|Calco1|471825|estExt_Genewise1Plus.C_750116

## Sheet: Dioszegia hungarica PDD-24b-2
CYP450 detailed information of Dioszegia hungarica PDD-24b-2
---	full	sequence	---	---	best	1	domain	---	-#dom-
E-value	score	bias	E-value	score	bias	exp	N	Sequence	Description
-------	------	-----	-------	------	-----	----	--	--------	-----------
1.8e-66	223.7	0	2.3e-66	223.3	0	1.1	1	jgi|Diohu1|19119|e_gw1.2.408.1
9.4e-61	204.8	0.1	1.8e-48	164.3	0	2.2	2	jgi|Diohu1|26640|e_gw1.8.1858.1
1e-60	204.7	0	2e-48	164.2	0	2.3	2	jgi|Diohu1|44799|gm1.7360_g
1.9e-59	200.5	0	4.5e-59	199.3	0	1.5	1	jgi|Diohu1|45595|gm1.8156_g
2.1e-57	193.8	0.8	1.2e-43	148.4	0	2.1	2	jgi|Diohu1|44766|gm1.7327_g
5.7e-55	185.8	0	1.3e-54	184.6	0	1.5	1	jgi|Diohu1|45584|gm1.8145_g
7.9e-55	185.3	0	1.5e-53	181.1	0	2.5	1	jgi|Diohu1|45594|gm1.8155_g
1.6e-54	184.3	0	2.1e-54	183.9	0	1	1	jgi|Diohu1|36569|fgenesh1_pm.contig_8_#_29
2.8e-54	183.5	0	2.6e-49	167.1	0	2.5	2	jgi|Diohu1|42381|gm1.4942_g
1.3e-53	181.3	0	2.6e-53	180.3	0	1.4	1	jgi|Diohu1|33971|fgenesh1_pg.contig_8_#_1448
9e-49	165.3	0	1.5e-48	164.6	0	1.3	1	jgi|Diohu1|35798|fgenesh1_pm.contig_5_#_68
1.4e-45	154.8	0	1.8e-45	154.4	0	1	1	jgi|Diohu1|41115|gm1.3676_g
1.3e-42	145.1	0	2e-42	144.4	0	1.2	1	jgi|Diohu1|37236|fgenesh1_pm.contig_8_#_696
6.4e-41	139.4	0	6.3e-31	106.5	0	2.9	2	jgi|Diohu1|28784|fgenesh1_pg.contig_16_#_510
6.4e-28	96.6	0	1e-25	89.3	0	2.8	1	jgi|Diohu1|40316|gm1.2877_g
1.5e-24	85.5	0	2.6e-23	81.4	0	2.1	1	jgi|Diohu1|40315|gm1.2876_g

[truncated: 19 more sheets: Dacryopinax primogenitus, Filobasidium floriforme, Hydnum rufescens, Naohidea sebacea, Oliveonia pauxilla, Porpomyces mucidus OMC1666, Puccinia striiformis, Rhodotorula graminis  WP1, Rhizoctonia solani, Sistotrema brinkmannii OMC1754, Sistotrema raduloides, Sebacina vermifera MAFF 305830, Trichosporon asahii , Tulasnella calospora, Thanatephorus cucumeris, Tulsanella inquilina UAMH 7632, Tremella mesenterica, Trichosporon oleaginosus, Ustilago maydis]
