# Supplementary material for: Genomic Sequencing and Characterization of Two Auricularia Species from the Qinling Region: Insights into Evolutionary Dynamics and Secondary Metabolite Potential
Source: J Fungi (Basel). 2025 May 20;11(5):395. doi: 10.3390/jof11050395 (PMC12113221; doi:10.3390/jof11050395)
Supplement: Supplementary file 1 [file jof-11-00395-s001.zip › Dataset S3_CAZYmes.xlsx]

## Sheet: Agaricus bitorquis BH01
Species and number of CAZYmes in Agaricus bitorquis BH01
Gene_id	type
g413.t1	AA1_1(34-339)
g7796.t1	AA1_1(35-337)
g8726.t1	AA2(103-341)
g3458.t1	AA2(63-244)
g7789.t1	AA3_2(142-492)
g1075.t1	AA3_2(35-596)
g504.t1	AA5(449-971)
g9150.t1	AA5_1(22-608)
g9149.t1	AA5_1(26-623)
g1586.t1	AA5_1(27-553)
g8684.t1	AA5_1(37-592)
g1463.t1	AA7(127-555)
g826.t1	AA7(50-500)
g1749.t3	AA7(708-906)
g1749.t2	AA7(714-912)
g1749.t1	AA7(732-930)
g1749.t4	AA7(732-930)
g3957.t1	AA9(11-239)
g5155.t1	AA9(5-222)
g3204.t1	AA9(6-204)
g2814.t1	AA9(8-215)
g3914.t1	CBM1(25-52)+GH10(85-380)
g3563.t1	CBM1(25-52)+GH6(103-393)
g6244.t1	CBM13(112-238)
g6245.t1	CBM13(121-246)
g351.t1	CBM13(23-145)
g315.t1	CBM13(25-147)
g6144.t1	CBM13(36-166)
g2242.t1	CE15(372-676)
g1623.t1	CE16(34-287)
g1622.t1	CE16(36-310)
g8847.t1	CE4(128-247)
g8864.t1	CE4(128-247)
g5615.t1	CE4(140-255)
g6672.t1	CE4(176-288)
g7183.t1	CE4(33-153)
g3169.t1	CE4(38-155)
g172.t1	CE4(40-164)
g2896.t1	CE5(20-224)
g3349.t1	CE5(25-182)
g3350.t1	CE5(25-195)
g3351.t1	CE5(26-195)
g5761.t1	GH105(125-346)
g1349.t1	GH11(47-222)
g1349.t2	GH11(47-222)
g1348.t1	GH11(48-222)
g246.t2	GH115(33-676)
g246.t3	GH115(33-676)
g247.t1	GH115(41-689)
g9132.t1	GH12(103-258)
g5550.t1	GH128(120-335)
g4859.t1	GH128(65-277)
g3645.t1	GH13_22(99-499)+GH13_22(1151-1617)
g412.t1	GH13_32(61-328)+AA1_1(470-775)
g1620.t1	GH131(22-253)
g8449.t1	GH15(48-450)+CBM20(482-566)
g2273.t1	GH152(24-145)
g2272.t1	GH152(24-254)
g5149.t1	GH16_1(63-278)
g823.t1	GH16_1(63-295)
g2871.t1	GH16_1(65-294)
g4466.t1	GH16_1(80-312)
g6927.t1	GH16_10(37-237)
g2610.t1	GH16_19(96-266)
g5968.t1	GH162(26-491)
g7640.t1	GH18(30-284)+GH18(600-831)
g192.t1	GH18(30-315)
g7031.t1	GH18(45-425)
g9072.t1	GH18(57-409)+CBM5(459-494)
g6599.t1	GH18(88-276)
g8761.t1	GH2(54-791)
g1961.t1	GH20(174-512)
g1927.t1	GH24(108-232)
g2640.t1	GH25(22-190)
g8673.t1	GH27(127-383)
g3027.t1	GH28(63-347)
g6089.t1	GH3(139-341)
g117.t1	GH3(195-395)
g2424.t1	GH31(241-716)
g2940.t1	GH43_23(87-287)
g1763.t1	GH43_5(31-307)
g3471.t1	GH44(274-713)+GT22(748-1077)
g2712.t1	GH47(45-493)
g2713.t1	GH47(48-498)
g6518.t1	GH47(78-577)
g6780.t1	GH5_15(76-242)
g3682.t1	GH5_30(51-491)
g4836.t1	GH5_5(82-365)
g6905.t1	GH5_5(87-347)
g7376.t1	GH5_5(91-368)
g1126.t1	GH5_50(124-404)
g8262.t1	GH5_7(124-403)
g7423.t1	GH5_9(116-438)
g2717.t1	GH53(21-325)
g3794.t1	GH55(39-778)
g1228.t1	GH63(570-783)
g7066.t1	GH7(20-440)
g4200.t1	GH72(21-341)
g6131.t1	GH79(42-478)
g227.t1	GH79(87-483)+GH79(759-1174)
g3064.t1	GH79(92-489)
g1129.t1	GH88(61-384)
g5512.t1	GH9(50-500)
g145.t1	GT20(151-668)
g2892.t1	GT24(1266-1513)
g8097.t1	GT49(88-388)
g3539.t1	PL1_2(71-246)
g6070.t1	PL1_7(73-251)
g1101.t1	PL14_4(206-424)
g8233.t1	PL14_5(77-284)
g509.t1	PL3_2(44-225)
g2453.t1	PL38(74-365)
g1734.t1	PL4_1(16-509)
g4455.t1	PL8_4(489-733)

## Sheet: Agaricus_bisporus_var_bisporus_
Species and number of CAZYmes in Agaricus_bisporus_var_bisporus_97
gene_id	type
XP_006464167.1	AA1_1(34-337)
XP_006464168.1	AA1_1(34-337)
XP_006456378.1	AA1_1(34-339)
XP_006456379.1	AA1_1(34-339)
XP_006460623.1	AA1_1(35-338)
XP_006463007.1	AA1_1(35-338)
XP_006463847.1	AA1_2(46-400)
XP_006462984.1	AA12(28-440)
XP_006457320.1	AA2(120-358)
XP_006460927.1	AA2(45-296)
XP_006456373.1	AA2(45-297)
XP_006457899.1	AA2(63-257)
XP_006460572.1	AA3_2(225-522)
XP_006458714.1	AA3_2(33-584)
XP_006456316.1	AA3_2(35-579)
XP_006458801.1	AA3_2(36-597)
XP_006457674.1	AA3_2(40-596)
XP_006461538.1	AA3_2(54-645)
XP_006456471.1	AA5(492-1014)
XP_006456012.1	AA5_1(22-622)
XP_006462812.1	AA5_1(24-549)
XP_006456013.1	AA5_1(26-623)
XP_006462814.1	AA5_1(27-553)
XP_006457366.1	AA5_1(37-593)
XP_006462933.1	AA7(127-302)
XP_006453769.1	AA7(72-480)
XP_006457537.1	AA7(74-270)
XP_006456127.1	AA8(25-208)+AA3_1(231-772)
XP_006461520.1	AA9(10-228)
XP_006454828.1	AA9(11-239)
XP_006461132.1	AA9(12-231)
XP_006456875.1	AA9(5-222)
XP_006464123.1	AA9(7-204)
XP_006457452.1	AA9(7-223)
XP_006457450.1	AA9(7-225)
XP_006463428.1	AA9(8-215)
XP_006464177.1	AA9(8-226)
XP_006458006.1	CBM1(25-52)+GH6(108-398)
XP_006459008.1	CBM13(133-259)
XP_006459007.1	CBM13(283-408)
XP_006458911.1	CBM13(34-181)
XP_006462966.1	CBM13(43-165)+CBM13(188-310)
XP_006457579.1	CE1(37-191)
XP_006454100.1	CE12(21-235)
XP_006455315.1	CE15(100-423)
XP_006462781.1	CE16(35-250)
XP_006462780.1	CE16(35-285)
XP_006462782.1	CE16(36-307)
XP_006460502.1	CE16(85-340)
XP_006460101.1	CE4(140-255)
XP_006461809.1	CE4(178-289)
XP_006459681.1	CE4(34-155)
XP_006464062.1	CE4(38-155)
XP_006455673.1	CE4(40-163)
XP_006455672.1	CE4(41-165)
XP_006463514.1	CE5(20-224)
XP_006457777.1	CE5(25-195)
XP_006457779.1	CE5(25-195)
XP_006457888.1	CE5(25-195)
XP_006457780.1	CE5(26-181)
XP_006461795.1	CE5(30-234)
XP_006462923.1	CE8(37-319)
XP_006459473.1	GH10(23-329)
XP_006454928.1	GH10(74-363)
XP_006459962.1	GH105(108-342)
XP_006456215.1	GH105(50-397)
XP_006457511.1	GH11(47-221)
XP_006457512.1	GH11(48-223)
XP_006455748.1	GH115(33-691)
XP_006456033.1	GH12(102-257)
XP_006463463.1	GH12(93-243)
XP_006456058.1	GH125(84-493)
XP_006453985.1	GH128(103-315)
XP_006460169.1	GH128(123-338)
XP_006458286.1	GH13_1(58-363)
XP_006458091.1	GH13_22(99-499)+GH13_22(1151-1617)
XP_006456377.1	GH13_32(61-328)
XP_006455267.1	GH146(280-546)
XP_006460867.1	GH15(48-450)+CBM20(482-567)
XP_006455282.1	GH152(24-250)
XP_006455284.1	GH152(24-254)
XP_006455357.1	GH152(25-255)
XP_006461842.1	GH16_1(128-365)
XP_006456982.1	GH16_1(63-295)
XP_006463488.1	GH16_1(65-294)
XP_006456883.1	GH16_1(66-298)
XP_006454361.1	GH16_1(80-312)
XP_006463991.1	GH16_10(37-237)
XP_006463217.1	GH16_19(114-284)
XP_006457357.1	GH16_23(88-260)
XP_006460389.1	GH162(26-528)
XP_006457881.1	GH17(51-281)
XP_006459142.1	GH18(30-294)
XP_006455693.1	GH18(30-318)
XP_006463857.1	GH18(46-427)
XP_006456795.1	GH18(53-417)
XP_006456110.1	GH18(57-404)+CBM5(460-499)
XP_006463964.1	GH18(66-425)
XP_006462440.1	GH20(203-521)
XP_006463298.1	GH25(23-202)
XP_006463246.1	GH25(23-207)
XP_006463245.1	GH25(26-210)
XP_006463180.1	GH25(28-211)
XP_006460642.1	GH27(127-383)
XP_006457348.1	GH28(38-347)
XP_006461308.1	GH28(51-389)
XP_006455875.1	GH28(65-346)
XP_006455335.1	GH28(77-406)
XP_006457607.1	GH3(139-362)
XP_006455624.1	GH3(199-396)
XP_006460145.1	GH3(71-321)
XP_006455134.1	GH31(241-737)
XP_006458749.1	GH31(245-755)
XP_006462478.1	GH37(79-524)
XP_006456509.1	GH43_12(23-306)+CBM91(353-548)
XP_006463561.1	GH43_23(87-289)
XP_006462651.1	GH43_5(31-307)
XP_006462652.1	GH43_5(32-306)
XP_006457913.1	GH44(275-710)+GT22(759-1192)
XP_006463333.1	GH47(45-493)
XP_006463334.1	GH47(48-498)
XP_006461702.1	GH5_15(77-242)
XP_006458133.1	GH5_30(51-491)
XP_006454003.1	GH5_5(82-365)
XP_006463733.1	GH5_5(89-383)
XP_006459448.1	GH5_5(91-368)
XP_006461070.1	GH5_7(122-401)
XP_006459387.1	GH5_9(118-440)
XP_006463924.1	GH51(204-647)
XP_006458237.1	GH55(40-775)
XP_006463825.1	GH7(20-450)+CBM1(475-502)
XP_006454599.1	GH72(21-341)
XP_006458891.1	GH79(42-475)
XP_006455732.1	GH79(87-487)
XP_006455917.1	GH79(92-480)
XP_006458577.1	GH88(61-381)
XP_006460205.1	GH9(50-501)
XP_006459729.1	GH92(275-792)
XP_006457589.1	GH92(306-820)
XP_006456063.1	GH95(30-804)
XP_006455649.1	GT20(150-665)
XP_006463508.1	GT24(1264-1511)
XP_006458503.1	GT4(496-669)
XP_006463780.1	GT61(367-450)
XP_006456005.1	GT90(339-598)
XP_006457984.1	PL1_2(71-246)
XP_006457584.1	PL1_7(73-251)
XP_006458622.1	PL14_4(58-276)
XP_006455626.1	PL14_4(76-295)
XP_006456476.1	PL3_2(44-238)
XP_006455104.1	PL38(74-365)
XP_006462677.1	PL4_1(20-519)
XP_006454372.1	PL8_4(400-644)

## Sheet: Armillaria mellea ELDO17
Species and number of CAZYmes in Armillaria mellea ELDO17
gene_id	type
jgi|Armmel1|929858|e_gw1.5.1510.1	AA1_1(32-337)
jgi|Armmel1|689687|CE689686_200	AA1_1(34-348)
jgi|Armmel1|133241|CE133240_160	AA1_1(49-363)
jgi|Armmel1|763696|CE763695_119	AA16(19-185)
jgi|Armmel1|1175228|MIX23239_62_25	AA2(45-178)
jgi|Armmel1|1105893|fgenesh1_pm.14_#_25	AA2(45-281)
jgi|Armmel1|1122478|estExt_fgenesh1_pg.C_6_t20194	AA2(45-294)
jgi|Armmel1|1145474|gm1.16380_g	AA2(45-298)
jgi|Armmel1|1125730|estExt_fgenesh1_pg.C_180036	AA2(45-299)
jgi|Armmel1|1133341|gm1.4247_g	AA2(45-310)
jgi|Armmel1|1210339|MIX58350_6_22	AA2(59-192)
jgi|Armmel1|309211|CE309210_387	AA2(59-312)
jgi|Armmel1|1161866|MIX9877_668_69	AA3_1(36-579)
jgi|Armmel1|997603|fgenesh1_pg.2_#_1117	AA3_2(28-562)
jgi|Armmel1|318135|CE318134_14650	AA3_2(30-583)
jgi|Armmel1|240668|CE240667_231	AA3_2(30-584)
jgi|Armmel1|240680|CE240679_2600	AA3_2(31-584)
jgi|Armmel1|137448|CE137447_510	AA3_2(32-590)
jgi|Armmel1|936004|e_gw1.10.1164.1	AA3_2(37-604)
jgi|Armmel1|1000337|fgenesh1_pg.5_#_64	AA3_2(38-587)
jgi|Armmel1|507094|CE507093_162	AA3_2(38-594)
jgi|Armmel1|1133373|gm1.4279_g	AA3_2(39-605)
jgi|Armmel1|1184425|MIX32436_40044_41	AA3_2(40-632)
jgi|Armmel1|932563|e_gw1.7.1961.1	AA3_2(46-613)
jgi|Armmel1|1192062|MIX40073_62_13	AA3_2(47-613)
jgi|Armmel1|921183|e_gw1.1.2351.1	AA4(79-304)
jgi|Armmel1|919065|e_gw1.1.3873.1	AA5_1(209-745)
jgi|Armmel1|1222435|estExt_Genemark1.C_4_t20021	AA5_1(33-590)
jgi|Armmel1|1132494|gm1.3400_g	AA5_1(40-592)
jgi|Armmel1|589909|CE589908_22651	AA7(118-562)
jgi|Armmel1|1123363|estExt_fgenesh1_pg.C_8_t10153	AA7(124-549)
jgi|Armmel1|930281|e_gw1.5.1067.1	AA7(47-271)
jgi|Armmel1|558923|CE558922_2021	AA7(49-495)
jgi|Armmel1|1170401|MIX18412_2149_32	AA7(61-254)
jgi|Armmel1|1170383|MIX18394_95_91	AA7(61-262)
jgi|Armmel1|196027|CE196026_938	AA8(28-206)
jgi|Armmel1|1172958|MIX20969_146_66	AA9(10-224)
jgi|Armmel1|1228452|estExt_Genemark1.C_150116	AA9(11-206)
jgi|Armmel1|1207698|MIX55709_9_23	AA9(11-236)
jgi|Armmel1|1101919|fgenesh1_pm.3_#_549	AA9(12-283)
jgi|Armmel1|1102474|fgenesh1_pm.4_#_329	AA9(13-219)
jgi|Armmel1|1141427|gm1.12333_g	AA9(5-151)
jgi|Armmel1|930755|e_gw1.5.2536.1	AA9(5-224)
jgi|Armmel1|513487|CE513486_1531	AA9(6-220)
jgi|Armmel1|1110710|estExt_fgenesh1_pm.C_3_t20226	AA9(7-227)
jgi|Armmel1|987708|estExt_Genewise1Plus.C_150151	AA9(7-235)
jgi|Armmel1|1006250|fgenesh1_pg.15_#_109	AA9(8-203)
jgi|Armmel1|933809|e_gw1.7.1945.1	AA9(9-221)
jgi|Armmel1|427034|CE427033_12572	CBM13(34-155)
jgi|Armmel1|1202473|MIX50484_5_31	CBM67(54-198)+CBM67(199-348)
jgi|Armmel1|1129603|gm1.509_g	CBM67(54-204)
jgi|Armmel1|1144089|gm1.14995_g	CBM67(55-188)+CBM67(210-354)
jgi|Armmel1|1194608|MIX42619_159_33	CBM67(55-207)
jgi|Armmel1|955434|estExt_Genewise1.C_4_t40043	CBM67(56-202)+CBM67(217-372)
jgi|Armmel1|1165440|MIX13451_4_26	CBM67(69-219)+CBM67(234-375)
jgi|Armmel1|110380|CE110379_1089	CE12(20-233)
jgi|Armmel1|1119295|estExt_fgenesh1_pg.C_3_t20100	CE12(32-206)
jgi|Armmel1|604829|CE604828_1849	CE15(36-356)
jgi|Armmel1|1225122|estExt_Genemark1.C_7_t10030	CE15(36-357)
jgi|Armmel1|1228344|estExt_Genemark1.C_140144	CE16(21-287)
jgi|Armmel1|931023|e_gw1.5.1538.1	CE16(26-293)
jgi|Armmel1|111968|CE111967_852	CE16(29-308)
jgi|Armmel1|1131833|gm1.2739_g	CE16(35-151)
jgi|Armmel1|1103691|fgenesh1_pm.6_#_30	CE2(148-345)
jgi|Armmel1|1137753|gm1.8659_g	CE4(142-256)
jgi|Armmel1|959760|estExt_Genewise1.C_7_t30151	CE4(207-317)
jgi|Armmel1|930797|e_gw1.5.1371.1	CE4(218-335)
jgi|Armmel1|418374|CE418373_7232	CE4(31-148)
jgi|Armmel1|1163998|MIX12009_12_90	CE4(34-153)
jgi|Armmel1|1168576|MIX16587_46_97	CE4(34-156)
jgi|Armmel1|165440|CE165439_240	CE4(35-154)
jgi|Armmel1|1228795|estExt_Genemark1.C_180145	CE4(35-154)
jgi|Armmel1|1004764|fgenesh1_pg.10_#_381	CE8(28-273)
jgi|Armmel1|986051|estExt_Genewise1Plus.C_10_t20097	CE8(30-297)
jgi|Armmel1|974543|estExt_Genewise1Plus.C_2_t20025	CE8(32-298)
jgi|Armmel1|1106127|fgenesh1_pm.19_#_3	CE8(42-307)
jgi|Armmel1|336770|CE336769_119	CE8(42-323)
jgi|Armmel1|937929|e_gw1.14.82.1	CE8(43-333)
jgi|Armmel1|127328|CE127327_77	CE8(49-324)
jgi|Armmel1|935645|e_gw1.10.365.1	CE8(49-328)
jgi|Armmel1|128994|CE128993_447	GH1(119-588)
jgi|Armmel1|935764|e_gw1.10.821.1	GH1(121-587)
jgi|Armmel1|1227058|estExt_Genemark1.C_10_t10241	GH1(169-560)
jgi|Armmel1|892|CE891_201	GH10(26-319)
jgi|Armmel1|1101257|fgenesh1_pm.2_#_689	GH10(51-357)
jgi|Armmel1|1143956|gm1.14862_g	GH10(78-196)+GH10(233-405)
jgi|Armmel1|1227536|estExt_Genemark1.C_11_t10114	GH10(94-382)
jgi|Armmel1|134135|CE134134_225	GH105(52-396)
jgi|Armmel1|1113488|estExt_fgenesh1_pm.C_100048	GH11(41-218)
jgi|Armmel1|961645|estExt_Genewise1.C_10_t10199	GH11(41-218)
jgi|Armmel1|134129|CE134128_383	GH12(101-254)
jgi|Armmel1|1105574|fgenesh1_pm.11_#_134	GH12(106-210)
jgi|Armmel1|1135179|gm1.6085_g	GH128(37-248)
jgi|Armmel1|234073|CE234072_85	GH128(37-264)
jgi|Armmel1|1228602|estExt_Genemark1.C_160193	GH128(37-265)
jgi|Armmel1|1108644|estExt_fgenesh1_pm.C_1_t20310	GH13_1(56-367)
jgi|Armmel1|1218346|estExt_Genemark1.C_1_t30261	GH13_1(58-363)
jgi|Armmel1|932162|e_gw1.6.16.1	GH13_1(59-363)
jgi|Armmel1|1141538|gm1.12444_g	GH131(22-251)
jgi|Armmel1|497873|CE497872_164	GH135(22-248)
jgi|Armmel1|426252|CE426251_788	GH152(24-254)
jgi|Armmel1|678966|CE678965_103	GH152(26-254)
jgi|Armmel1|934623|e_gw1.8.632.1	GH152(27-175)
jgi|Armmel1|716423|CE716422_56	GH152(40-173)
jgi|Armmel1|1129317|gm1.223_g	GH16_1(259-489)
jgi|Armmel1|548211|CE548210_4678	GH16_1(60-300)
jgi|Armmel1|672102|CE672101_320	GH16_1(61-295)
jgi|Armmel1|672014|CE672013_71	GH16_1(64-297)
jgi|Armmel1|202051|CE202050_9865	GH16_1(79-313)
jgi|Armmel1|929071|e_gw1.5.2146.1	GH16_2(151-497)
jgi|Armmel1|974285|estExt_Genewise1Plus.C_2_t10242	GH16_2(187-533)
jgi|Armmel1|1001013|fgenesh1_pg.5_#_740	GH18(185-622)
jgi|Armmel1|736856|CE736855_342	GH18(29-400)
jgi|Armmel1|1134355|gm1.5261_g	GH18(32-389)
jgi|Armmel1|1182018|MIX30029_3353_31	GH18(56-405)
jgi|Armmel1|984297|estExt_Genewise1Plus.C_8_t10197	GH18(61-297)
jgi|Armmel1|978492|estExt_Genewise1Plus.C_4_t10346	GH18(68-433)
jgi|Armmel1|688763|CE688762_65	GH18(73-306)
jgi|Armmel1|1122986|estExt_fgenesh1_pg.C_7_t20076	GH18(90-311)
jgi|Armmel1|1184640|MIX32651_196_35	GH28(40-208)
jgi|Armmel1|1139917|gm1.10823_g	GH28(44-349)
jgi|Armmel1|1139920|gm1.10826_g	GH28(44-349)
jgi|Armmel1|665966|CE665965_179	GH28(44-349)
jgi|Armmel1|1139894|gm1.10800_g	GH28(44-349)
jgi|Armmel1|1131153|gm1.2059_g	GH28(46-350)
jgi|Armmel1|1228113|estExt_Genemark1.C_130086	GH28(48-344)
jgi|Armmel1|22195|CE22194_385	GH28(51-355)
jgi|Armmel1|1109482|estExt_fgenesh1_pm.C_2_t10172	GH28(53-398)
jgi|Armmel1|1200718|MIX48729_825_59	GH28(77-360)
jgi|Armmel1|222751|CE222750_2123	GH3(123-326)
jgi|Armmel1|100474|CE100473_1622	GH3(149-354)
jgi|Armmel1|1103882|fgenesh1_pm.6_#_221	GH3(67-317)
jgi|Armmel1|642521|CE642520_2826	GH3(67-317)
jgi|Armmel1|1112115|estExt_fgenesh1_pm.C_5_t20410	GH3(88-313)
jgi|Armmel1|652430|CE652429_807	GH30_3(52-406)
jgi|Armmel1|170973|CE170972_576	GH30_4(23-462)
jgi|Armmel1|1143649|gm1.14555_g	GH31(230-738)
jgi|Armmel1|927998|e_gw1.4.419.1	GH31(236-712)
jgi|Armmel1|1100415|fgenesh1_pm.1_#_1412	GH31(341-782)
jgi|Armmel1|937417|e_gw1.12.211.1	GH37(74-525)
jgi|Armmel1|521861|CE521860_708	GH43_23(80-280)
jgi|Armmel1|1141662|gm1.12568_g	GH43_5(132-325)
jgi|Armmel1|624641|CE624640_336	GH43_5(36-312)
jgi|Armmel1|1144577|gm1.15483_g	GH47(148-471)
jgi|Armmel1|972282|estExt_Genewise1Plus.C_1_t50269	GH47(47-493)
jgi|Armmel1|1134664|gm1.5570_g	GH5_5(47-325)
jgi|Armmel1|947409|estExt_Genewise1.C_1_t30381	GH5_50(159-440)
jgi|Armmel1|544799|CE544798_244	GH5_7(120-400)
jgi|Armmel1|986266|estExt_Genewise1Plus.C_10_t20356	GH5_7(120-400)
jgi|Armmel1|1131370|gm1.2276_g	GH5_7(62-373)
jgi|Armmel1|925414|e_gw1.3.699.1	GH5_9(123-434)
jgi|Armmel1|1100358|fgenesh1_pm.1_#_1355	GH5_9(85-388)
jgi|Armmel1|1227515|estExt_Genemark1.C_11_t10088	GH55(33-568)
jgi|Armmel1|1143369|gm1.14275_g	GH55(36-761)
jgi|Armmel1|11891|CE11890_545	GH6(114-407)
jgi|Armmel1|12065|CE12064_417	GH6(44-339)
jgi|Armmel1|1104105|fgenesh1_pm.7_#_110	GH7(20-450)
jgi|Armmel1|1002687|fgenesh1_pg.7_#_312	GH7(20-453)
jgi|Armmel1|304765|CE304764_1057	GH71(42-430)
jgi|Armmel1|1131628|gm1.2534_g	GH74(80-195)+GH74(576-702)
jgi|Armmel1|973433|estExt_Genewise1Plus.C_1_t80082	GH74(81-193)
jgi|Armmel1|442031|CE442030_746	GH76(42-338)
jgi|Armmel1|69411|CE69410_29627	GH79(39-377)
jgi|Armmel1|1110056|estExt_fgenesh1_pm.C_3_t10009	GH79(41-427)
jgi|Armmel1|606541|CE606540_423	GH79(45-522)
jgi|Armmel1|273526|CE273525_7047	GH92(277-794)
jgi|Armmel1|957638|estExt_Genewise1.C_5_t50222	GH92(278-807)
jgi|Armmel1|444116|CE444115_1481	GH93(41-348)
jgi|Armmel1|517050|CE517049_9002	GT24(1257-1504)
jgi|Armmel1|23934|CE23933_1671	PL1_2(71-246)
jgi|Armmel1|487653|CE487652_855	PL1_6(157-383)
jgi|Armmel1|611090|CE611089_304	PL1_7(73-252)
jgi|Armmel1|1103579|fgenesh1_pm.5_#_839	PL1_7(76-255)
jgi|Armmel1|424397|CE424396_852	PL1_7(76-255)
jgi|Armmel1|611493|CE611492_355	PL1_7(77-256)
jgi|Armmel1|1200720|MIX48731_4_15	PL29(58-239)
jgi|Armmel1|261373|CE261372_102	PL3_2(30-220)
jgi|Armmel1|290819|CE290818_617	PL3_2(33-222)
jgi|Armmel1|1227713|estExt_Genemark1.C_11_t10387	PL3_2(34-223)
jgi|Armmel1|974182|estExt_Genewise1Plus.C_2_t10119	PL3_2(39-229)
jgi|Armmel1|896906|gw1.3.1775.1	PL38(62-356)
jgi|Armmel1|1003810|fgenesh1_pg.8_#_558	PL4_1(16-509)
jgi|Armmel1|1145556|gm1.16462_g	PL42(43-337)
jgi|Armmel1|1158602|MIX6613_202_26	PL8_4(424-536)

## Sheet: Auricularia Qinglingheimuer M12
Species and number of CAZYmes in Auricularia Qinglingheimuer M12
gene_id	type
g6246.t1	AA1(26-551)
g4903.t1	AA1(87-487)
g176.t1	AA1_3(51-364)
g2983.t1	AA1_3(55-360)
g7901.t1	AA1_3(55-360)
g1092.t1	AA1_3(56-362)
g176.t2	AA1_3(58-371)
g5558.t1	AA12(22-424)
g8791.t1	AA12(24-414)
g8136.t1	AA12(24-416)
g5069.t1	AA14(17-294)
g8706.t1	AA14(19-300)
g14411.t1	AA14(20-289)
g6330.t1	AA14(21-314)
g6333.t1	AA14(27-176)
g5310.t1	AA16(194-357)
g14035.t1	AA16(20-184)
g14976.t1	AA2(113-365)
g15075.t1	AA2(113-365)
g3135.t1	AA2(37-169)
g12580.t1	AA2(40-174)
g13688.t1	AA2(40-174)
g14166.t1	AA2(41-166)
g14160.t1	AA2(41-178)
g10137.t1	AA2(44-158)
g13403.t1	AA2(45-162)
g8120.t1	AA2(45-165)
g97.t1	AA2(46-165)
g8115.t1	AA2(47-167)
g12294.t1	AA2(47-171)
g6578.t1	AA2(47-178)
g9964.t1	AA2(47-211)
g12957.t1	AA2(50-167)
g12969.t1	AA2(50-168)
g2997.t1	AA2(54-315)
g13354.t1	AA2(63-250)
g11635.t1	AA3_2(22-314)+AA3_2(316-586)
g15163.t1	AA3_2(22-314)+AA3_2(316-586)
g5113.t1	AA3_2(30-599)
g14368.t1	AA3_2(30-654)
g10611.t1	AA3_2(33-616)
g2034.t1	AA3_2(34-621)
g13140.t1	AA3_2(39-617)
g1501.t1	AA3_2(39-618)
g1526.t1	AA3_2(39-618)
g2564.t1	AA5_1(18-459)
g2563.t1	AA5_1(20-552)
g3931.t1	AA5_1(23-617)
g746.t1	AA5_1(41-582)
g13422.t2	AA5_1(45-569)
g13422.t1	AA5_1(45-585)
g3056.t1	AA7(124-397)
g1425.t1	AA7(55-264)
g13340.t1	AA7(57-268)
g4106.t1	AA7(63-255)
g14378.t1	AA7(67-255)
g4548.t1	AA7(81-241)
g1680.t1	AA8(32-199)+AA3_1(208-720)
g242.t1	AA9(100-195)
g9798.t1	AA9(10-216)
g1018.t1	AA9(10-227)
g570.t1	AA9(12-227)
g2153.t1	AA9(15-247)
g10040.t1	AA9(5-223)
g11908.t1	AA9(6-207)
g11874.t1	AA9(7-207)
g15434.t1	AA9(7-207)
g15493.t1	AA9(7-207)
g7264.t1	AA9(7-218)
g10038.t1	AA9(7-221)
g4522.t1	AA9(7-221)
g1112.t1	AA9(7-224)
g13380.t1	AA9(7-225)
g13032.t1	AA9(7-227)
g2162.t1	AA9(8-242)
g1195.t1	AA9(9-227)
g5649.t1	AA9(9-233)
g9774.t1	CBM1(22-49)+CE15(108-429)
g10941.t1	CBM1(25-52)+GH10(100-393)
g6328.t1	CBM1(25-52)+GH6(110-401)
g10739.t1	CBM13(28-151)+CBM13(240-358)
g10850.t1	CE1(37-218)
g3839.t1	CE1(37-243)
g8127.t1	CE1(48-237)
g2575.t1	CE1(512-747)
g256.t1	CE12(19-231)
g9028.t1	CE12(31-226)
g12561.t1	CE15(31-353)
g13676.t1	CE15(31-353)
g398.t1	CE15(43-362)
g14146.t3	CE16(104-363)
g14146.t2	CE16(113-372)
g14149.t1	CE16(26-256)
g5671.t1	CE16(27-297)
g14167.t1	CE16(30-288)
g8664.t1	CE16(30-317)
g12633.t1	CE16(30-331)
g8662.t1	CE16(32-309)
g10326.t1	CE16(36-304)
g10929.t1	CE16(38-274)
g14148.t1	CE16(38-314)
g13372.t1	CE16(41-294)
g13369.t1	CE16(43-294)
g10747.t1	CE16(45-278)
g6336.t1	CE17(100-238)
g4345.t1	CE17(102-242)
g6329.t1	CE17(116-255)
g10434.t1	CE3(27-217)
g7639.t1	CE4(147-262)
g7350.t1	CE4(151-265)
g8975.t1	CE4(158-273)
g7290.t1	CE4(208-318)
g6571.t1	CE4(33-163)
g2683.t1	CE4(41-176)
g6569.t1	CE4(42-161)
g12304.t1	CE4(42-161)
g10240.t1	CE5(19-223)
g8122.t1	CE5(21-226)
g8121.t1	CE5(22-226)
g3205.t2	CE8(27-281)
g3205.t1	CE8(27-297)
g2635.t1	GH10(33-362)
g9607.t1	GH105(103-339)
g2703.t1	GH105(117-352)
g2716.t1	GH105(117-352)
g9610.t1	GH105(122-335)
g7491.t1	GH105(125-344)
g4051.t1	GH105(131-351)
g14377.t1	GH105(133-329)
g16228.t1	GH105(49-366)
g7469.t1	GH105(52-409)
g5037.t1	GH11(33-210)
g613.t1	GH11(36-213)
g13143.t1	GH114(192-369)
g13135.t1	GH114(47-224)
g13136.t1	GH114(49-226)
g12910.t1	GH115(26-658)
g3584.t1	GH12(60-177)
g2875.t1	GH12(90-241)
g9566.t1	GH125(71-475)
g15968.t1	GH127(314-537)
g11104.t1	GH128(105-244)
g11114.t1	GH128(131-348)
g3088.t1	GH128(136-360)
g3088.t2	GH128(150-374)
g6962.t1	GH128(237-454)
g9882.t1	GH128(49-261)
g15013.t1	GH128(89-305)
g15114.t1	GH128(89-305)
g5518.t1	GH13_22(93-485)+GH13_22(1120-1585)
g3980.t1	GH13_32(70-336)+CBM20(501-587)
g12339.t1	GH131(20-258)
g6514.t1	GH131(20-258)
g8065.t1	GH131(27-293)
g1940.t1	GH15(55-458)+CBM20(491-575)
g1832.t1	GH152(23-254)
g13041.t1	GH152(24-232)
g14756.t1	GH152(24-245)
g13093.t1	GH152(24-253)
g15949.t1	GH152(25-178)
g13989.t1	GH152(26-247)
g11226.t1	GH152(26-248)
g10815.t1	GH152(27-232)
g14334.t1	GH152(27-244)+GH135(256-499)
g2254.t1	GH152(32-259)
g5552.t1	GH16_1(106-327)
g7190.t1	GH16_1(139-373)
g6338.t1	GH16_1(175-405)
g2993.t1	GH16_1(64-299)
g3770.t1	GH16_1(71-291)
g3770.t2	GH16_1(71-305)
g11736.t1	GH16_1(73-310)
g15281.t1	GH16_1(73-310)
g6344.t1	GH16_1(79-305)
g3768.t1	GH16_1(80-311)
g802.t1	GH16_1(85-308)
g16110.t1	GH16_1(85-315)
g6322.t1	GH16_1(98-329)
g5868.t1	GH16_10(36-237)
g6803.t1	GH16_19(107-273)
g12948.t1	GH16_23(80-260)
g13130.t1	GH18(107-429)
g5094.t1	GH18(127-296)
g8939.t1	GH18(213-552)
g6210.t1	GH18(25-313)
g11214.t2	GH18(27-397)
g15871.t1	GH18(28-397)
g6993.t1	GH18(33-302)
g3893.t1	GH18(41-307)
g1066.t1	GH18(43-393)+CBM5(449-487)
g1593.t1	GH18(46-400)
g14887.t1	GH18(50-382)
g1346.t1	GH18(715-1049)
g8471.t1	GH18(75-276)
g5089.t1	GH18(79-267)
g5429.t1	GH18(91-228)
g8158.t1	GH18(93-443)
g13884.t1	GH2(51-465)+CBM42(601-737)+CBM42(757-898)
g384.t1	GH2(51-467)+CBM42(600-737)+CBM42(757-899)
g3767.t1	GH2(78-480)
g2709.t1	GH20(164-480)
g1189.t1	GH20(171-510)
g3255.t1	GH20(173-510)
g5418.t1	GH27(113-377)
g2164.t1	GH27(122-377)
g829.t1	GH27(190-456)
g10593.t1	GH28(150-459)
g1653.t1	GH28(156-307)
g8436.t1	GH28(165-499)
g10860.t1	GH28(46-321)
g14600.t1	GH28(55-403)
g3995.t1	GH28(75-400)
g8325.t2	GH28(85-376)
g2550.t1	GH29(137-500)
g9106.t1	GH3(68-278)
g12097.t1	GH3(71-322)
g6779.t1	GH3(71-322)
g10790.t1	GH3(86-216)
g1276.t1	GH3(90-301)
g8427.t1	GH3(94-298)
g8456.t1	GH30_7(21-455)
g6917.t1	GH31(250-735)
g7404.t1	GH31(298-843)
g16058.t1	GH31(300-801)
g12510.t1	GH31(302-801)
g13612.t2	GH31(302-801)
g11957.t1	GH31(304-821)
g15909.t1	GH31(353-791)
g6677.t1	GH32(38-351)
g1713.t1	GH32(72-367)
g9742.t1	GH35(49-237)
g10831.t1	GH37(79-533)
g1438.t1	GH43_13(17-315)+CBM91(354-544)
g8766.t1	GH43_23(79-279)
g10446.t1	GH43_24(40-276)
g5869.t1	GH43_25(42-260)
g5314.t1	GH43_26(30-320)
g8506.t1	GH43_26(92-383)
g1570.t1	GH43_33(43-441)
g14356.t1	GH43_5(29-279)
g2520.t1	GH43_6(31-324)
g9250.t1	GH43_6(32-317)
g3509.t1	GH43_6(32-325)
g961.t1	GH44(264-696)
g8457.t1	GH45(24-222)
g12889.t1	GH47(40-492)
g13715.t1	GH47(42-486)
g13724.t1	GH47(42-490)
g13723.t1	GH47(42-496)
g13725.t1	GH47(43-491)
g3298.t1	GH5_15(128-440)
g12845.t1	GH5_15(76-243)
g198.t1	GH5_15(78-245)
g5974.t1	GH5_30(49-476)
g16037.t1	GH5_31(43-310)
g11965.t1	GH5_31(52-331)
g8027.t1	GH5_31(96-377)
g12690.t1	GH5_5(25-306)
g8616.t1	GH5_5(25-306)
g13120.t1	GH5_5(29-339)
g6086.t1	GH5_5(41-319)
g12449.t1	GH5_51(152-348)
g13542.t1	GH5_51(152-348)
g4101.t1	GH5_7(61-351)
g4311.t1	GH5_7(78-402)
g4311.t2	GH5_7(78-402)
g12079.t1	GH5_9(468-761)
g12562.t1	GH5_9(86-393)
g13677.t1	GH5_9(86-393)
g13895.t3	GH54(25-340)+CBM42(358-498)
g10014.t1	GH55(33-770)
g6893.t1	GH55(34-762)
g8239.t2	GH55(39-528)
g8239.t1	GH55(39-762)
g15948.t1	GH55(44-773)
g15878.t1	GH62(20-291)
g5860.t1	GH63(570-784)
g878.t1	GH7(19-446)
g7391.t1	GH7(19-452)
g7515.t1	GH7(19-452)
g7499.t1	GH7(19-453)
g5757.t1	GH7(20-453)
g12135.t1	GH71(24-405)
g6733.t1	GH71(24-405)
g3034.t1	GH71(25-416)
g12699.t1	GH71(26-395)
g8608.t1	GH71(26-395)
g3091.t1	GH71(31-401)
g10564.t1	GH71(39-417)
g16084.t1	GH71(39-417)
g16089.t1	GH71(41-343)+GH71(479-869)+GH71(1026-1416)
g7145.t1	GH72(19-330)
g4170.t1	GH74(75-267)
g4232.t1	GH74(76-213)
g4232.t2	GH74(76-213)
g1019.t1	GH75(54-227)
g8582.t1	GH75(85-210)
g12734.t1	GH75(85-213)
g1173.t1	GH76(234-548)
g15037.t1	GH76(272-601)
g15136.t1	GH76(272-601)
g14727.t1	GH76(27-358)
g634.t1	GH76(44-392)
g12942.t1	GH76(73-428)
g13065.t1	GH76(79-425)
g8704.t2	GH78(128-567)
g8704.t1	GH78(128-620)
g11307.t1	GH78(366-933)
g12686.t1	GH78(69-628)
g8620.t1	GH78(69-628)
g8710.t1	GH78(82-641)
g7523.t2	GH79(198-462)
g7523.t1	GH79(201-461)
g950.t1	GH79(207-489)
g14741.t1	GH79(34-228)
g14741.t2	GH79(34-487)
g15008.t1	GH79(69-470)
g15107.t1	GH79(69-470)
g1002.t1	GH79(81-474)
g7527.t1	GH79(86-483)
g2050.t1	GH81(51-703)
g1603.t1	GH81(51-719)
g138.t1	GH88(57-385)
g2224.t1	GH88(62-394)
g288.t1	GH89(68-723)
g14649.t1	GH92(212-740)
g5432.t1	GH92(252-765)
g13765.t2	GH92(254-754)
g13795.t1	GH92(270-769)
g3344.t1	GH92(334-834)
g14417.t1	GH93(43-244)
g589.t1	GT2(64-241)
g6321.t1	GT61(330-412)
g1132.t1	PL1_2(70-245)
g9599.t1	PL1_7(61-230)
g2991.t1	PL14_4(119-335)
g9848.t1	PL14_4(126-341)
g5214.t1	PL14_4(183-399)
g5104.t1	PL14_4(200-374)
g14236.t2	PL14_4(78-294)
g14236.t1	PL14_4(78-295)
g10882.t1	PL14_4(78-301)
g7396.t1	PL14_4(78-301)
g13239.t1	PL14_4(79-294)
g1099.t1	PL14_4(82-279)
g12994.t1	PL14_4(83-301)
g3400.t1	PL26(21-867)
g11230.t1	PL29(75-315)
g10029.t1	PL3_2(60-247)
g14020.t1	PL38(73-360)
g4078.t1	PL38(94-381)
g209.t1	PL4_1(19-523)
g6003.t1	PL42(44-331)
g8288.t1	PL7(158-386)
g10917.t1	PL8_4(280-514)

## Sheet: Auricularia Qinglingheimuer M13
Species and number of CAZYmes in Auricularia Qinglingheimuer M13
gene_id	type
g6152.t1	AA1(32-573)
g8004.t1	AA1(87-487)
g3499.t1	AA1_3(55-345)
g14132.t1	AA1_3(55-360)
g1438.t1	AA1_3(56-362)
g11504.t1	AA1_3(58-389)
g4631.t1	AA12(24-414)
g14365.t1	AA12(24-416)
g4941.t1	AA14(17-294)
g6230.t1	AA14(18-298)
g4542.t1	AA14(19-300)
g964.t1	AA14(20-274)
g6234.t1	AA14(21-314)
g6237.t2	AA14(22-294)
g6236.t1	AA14(27-300)
g2611.t1	AA14(32-295)
g5173.t1	AA16(17-186)
g10963.t1	AA16(19-179)+AA16(184-333)
g14593.t1	AA16(22-189)
g409.t1	AA2(113-365)
g8060.t1	AA2(132-286)
g3646.t1	AA2(37-293)
g11084.t1	AA2(38-291)
g10608.t1	AA2(40-292)
g10373.t1	AA2(40-292)
g11075.t1	AA2(41-295)
g12598.t1	AA2(41-295)
g6856.t1	AA2(45-290)
g11580.t1	AA2(46-294)
g14346.t1	AA2(47-293)
g2415.t1	AA2(47-301)
g6449.t1	AA2(50-296)
g13839.t1	AA2(63-250)
g4795.t1	AA2(63-250)
g6802.t1	AA2(63-250)
g305.t1	AA3_2(22-622)
g11797.t1	AA3_2(25-582)
g1004.t1	AA3_2(30-654)
g4984.t1	AA3_2(32-601)
g9962.t1	AA3_2(33-509)
g14801.t1	AA3_2(34-604)
g1619.t1	AA3_2(35-382)
g7649.t1	AA3_2(39-618)
g6620.t1	AA3_2(39-622)
g7134.t1	AA3_2(41-622)
g15499.t1	AA5_1(18-552)
g15500.t1	AA5_1(20-552)
g8813.t1	AA5_1(23-617)
g186.t1	AA5_1(30-625)
g2112.t1	AA5_1(30-625)
g1789.t1	AA5_1(41-584)
g6884.t1	AA5_1(45-585)
g3565.t1	AA7(124-314)
g8651.t1	AA7(63-266)
g6791.t1	AA7(63-272)
g992.t1	AA7(67-255)
g8326.t1	AA7(81-258)
g7799.t1	AA8(32-199)+AA3_1(312-673)
g1513.t1	AA9(10-227)
g1966.t1	AA9(12-209)
g11403.t1	AA9(13-201)
g11403.t2	AA9(13-233)
g14908.t1	AA9(15-247)
g14133.t3	AA9(20-189)
g12698.t1	AA9(5-223)
g20.t1	AA9(6-207)
g76.t1	AA9(7-207)
g2249.t1	AA9(7-207)
g2249.t2	AA9(7-207)
g2249.t3	AA9(7-207)
g2285.t1	AA9(7-207)
g3098.t1	AA9(7-218)
g12700.t1	AA9(7-221)
g8346.t1	AA9(7-221)
g6835.t1	AA9(7-225)
g6530.t1	AA9(7-227)
g1418.t1	AA9(7-227)
g14919.t1	AA9(8-242)
g12946.t1	AA9(9-216)
g5547.t1	AA9(9-233)
g12972.t1	CBM1(22-49)+CE15(108-403)
g12979.t1	CBM1(22-49)+CE15(114-277)+CE15(279-393)
g6232.t1	CBM1(25-52)+GH6(110-401)
g9826.t1	CBM13(28-151)+CBM13(241-358)
g6624.t1	CBM20(543-631)
g9706.t1	CE1(37-218)+CBM1(341-369)
g8932.t1	CE1(37-243)
g14356.t1	CE1(48-237)
g15495.t1	CE1(511-746)
g11385.t1	CE12(19-231)
g11245.t1	CE15(43-362)
g11067.t1	CE16(107-366)
g9625.t1	CE16(26-285)
g5572.t1	CE16(27-297)
g11085.t1	CE16(30-288)
g11953.t1	CE16(30-307)
g10361.t1	CE16(36-304)
g11951.t1	CE16(36-313)
g11069.t1	CE16(38-300)+CE16(298-534)+CE16(539-793)
g6829.t1	CE16(65-318)
g6239.t1	CE17(100-238)
g3189.t1	CE4(144-258)
g7229.t1	CE4(147-262)
g4803.t1	CE4(158-273)
g13831.t1	CE4(159-274)
g3124.t1	CE4(208-318)
g2407.t1	CE4(33-153)
g15380.t1	CE4(41-160)
g10393.t1	CE5(19-223)
g14351.t1	CE5(21-222)
g14350.t1	CE5(22-227)+AA2(1135-1380)
g3717.t1	CE8(27-261)
g3706.t1	CE8(36-295)
g5538.t1	CE8(49-337)
g15433.t1	GH10(33-340)
g9612.t1	GH10(80-373)
g12955.t1	GH10(85-395)
g15359.t1	GH105(117-352)
g13146.t3	GH105(122-335)
g3332.t2	GH105(125-333)
g3332.t1	GH105(125-344)
g7074.t1	GH105(125-344)
g993.t1	GH105(130-349)
g8704.t1	GH105(131-351)
g7040.t1	GH105(47-402)
g12055.t1	GH105(80-337)
g4097.t1	GH105(80-337)
g4894.t1	GH11(33-210)
g1921.t1	GH11(49-162)
g6623.t1	GH114(192-369)
g6613.t1	GH114(47-224)
g6615.t1	GH114(49-226)
g15211.t1	GH12(90-241)
g13195.t1	GH125(71-480)
g9444.t1	GH128(131-348)
g13190.t1	GH128(70-299)
g5413.t1	GH13_22(93-485)+GH13_22(1132-1597)
g8772.t1	GH13_32(70-336)+CBM20(501-587)
g2374.t1	GH131(20-258)
g14280.t1	GH131(27-293)
g14700.t1	GH15(55-464)+CBM20(497-581)
g6576.t1	GH152(24-253)
g627.t1	GH152(24-260)
g12141.t1	GH152(25-181)
g10927.t1	GH152(26-247)
g9344.t1	GH152(26-248)
g14991.t1	GH152(29-256)
g6566.t1	GH152(7-226)
g6242.t1	GH16_1(126-356)
g3014.t1	GH16_1(140-374)
g8991.t1	GH16_1(158-283)
g5447.t1	GH16_1(192-399)
g7226.t1	GH16_1(60-295)
g3508.t1	GH16_1(64-299)
g8994.t1	GH16_1(72-293)
g197.t1	GH16_1(73-310)
g2101.t1	GH16_1(73-310)
g6248.t1	GH16_1(78-305)
g447.t1	GH16_1(82-318)
g11970.t1	GH16_1(85-315)
g4178.t1	GH16_1(85-315)
g6226.t1	GH16_1(98-329)
g5770.t1	GH16_10(36-237)
g2630.t1	GH16_19(107-273)
g8775.t1	GH16_2(512-860)
g6441.t1	GH16_23(87-260)
g6453.t1	GH16_23(91-263)
g6608.t1	GH18(107-429)
g4966.t1	GH18(130-304)
g13870.t1	GH18(213-552)
g6125.t1	GH18(25-312)
g1649.t1	GH18(27-312)
g9358.t1	GH18(27-399)
g12214.t1	GH18(28-401)
g12214.t2	GH18(28-401)
g2821.t1	GH18(33-317)
g8855.t1	GH18(41-312)
g1462.t1	GH18(43-378)+CBM5(434-472)
g13284.t1	GH18(44-392)
g7716.t1	GH18(46-400)
g507.t1	GH18(50-382)
g7486.t1	GH18(703-1025)
g4962.t1	GH18(79-267)
g14385.t1	GH18(93-463)
g11263.t1	GH2(51-467)+CBM42(600-710)+CBM42(710-852)
g2241.t1	GH2(77-489)+CBM42(622-758)+CBM42(778-919)
g8996.t1	GH2(78-464)
g7356.t1	GH20(114-454)
g15366.t1	GH20(144-409)
g3774.t1	GH20(173-510)
g15368.t1	GH20(276-488)
g14921.t1	GH27(122-344)
g5305.t1	GH27(130-394)
g5305.t2	GH27(130-394)
g6831.t1	GH27(254-466)+CE16(579-858)
g1699.t1	GH27(403-669)
g8756.t1	GH28(101-422)
g13997.t1	GH28(164-498)
g13834.t1	GH28(166-490)
g9695.t1	GH28(46-321)
g14550.t1	GH28(47-381)
g787.t1	GH28(55-319)
g15511.t1	GH29(137-499)
g3126.t1	GH3(132-339)
g3159.t1	GH3(66-271)
g13679.t1	GH3(68-278)
g9771.t1	GH3(81-283)
g7428.t1	GH3(89-301)
g13991.t1	GH3(94-298)
g11739.t1	GH30_7(21-446)
g2743.t1	GH31(250-787)
g1829.t1	GH31(278-769)
g3244.t1	GH31(298-843)
g6953.t1	GH31(298-843)
g12031.t1	GH31(300-801)
g10538.t1	GH31(302-782)
g12178.t1	GH31(372-826)
g13015.t1	GH35(46-370)
g13009.t1	GH35(49-311)
g9725.t1	GH37(79-533)
g7585.t1	GH43_13(17-315)+CBM91(354-544)
g4600.t1	GH43_23(79-279)
g10144.t1	GH43_24(875-1111)
g5771.t1	GH43_25(42-260)
g5052.t1	GH43_26(21-308)
g5183.t1	GH43_26(30-320)
g12777.t1	GH43_26(67-365)
g11790.t1	GH43_26(84-375)
g11791.t1	GH43_26(92-383)
g7694.t1	GH43_33(43-441)
g1017.t1	GH43_5(29-292)
g15544.t1	GH43_6(31-324)
g4031.t1	GH43_6(32-325)
g13539.t1	GH43_6(32-325)
g1575.t1	GH44(255-688)
g11740.t1	GH45(24-222)
g6389.t1	GH47(40-485)
g10635.t1	GH47(42-486)
g10643.t1	GH47(42-490)
g10642.t1	GH47(42-496)
g10644.t1	GH47(43-491)
g6397.t1	GH47(51-499)
g4473.t1	GH5_15(76-243)
g6353.t1	GH5_15(76-243)
g10964.t1	GH5_15(95-399)
g5883.t1	GH5_30(49-476)
g12479.t1	GH5_31(87-291)
g14250.t1	GH5_31(96-377)
g12053.t1	GH5_31(97-260)
g6597.t1	GH5_5(29-339)
g11902.t1	GH5_5(33-314)
g10481.t1	GH5_51(152-348)
g8658.t1	GH5_7(153-328)
g8507.t1	GH5_7(80-407)
g8507.t2	GH5_7(80-407)
g10592.t1	GH5_9(86-393)
g10813.t1	GH54(25-340)+CBM42(358-498)
g2717.t1	GH55(34-762)
g14463.t1	GH55(39-669)
g12142.t1	GH55(44-773)
g5540.t1	GH6(114-408)
g12208.t1	GH62(20-291)
g5764.t1	GH63(587-801)
g3230.t1	GH7(15-399)
g3338.t1	GH7(19-450)
g7083.t1	GH7(19-450)
g3354.t1	GH7(19-452)
g7099.t1	GH7(19-452)
g5657.t1	GH7(20-430)
g2561.t1	GH71(24-352)
g3544.t1	GH71(25-290)
g11886.t1	GH71(26-174)
g13639.t1	GH71(28-175)
g3599.t1	GH71(31-401)
g7838.t1	GH71(37-231)
g11991.t1	GH71(39-213)
g4162.t1	GH71(39-217)
g11985.t1	GH71(41-217)+GH71(308-492)+GH71(581-766)
g4168.t1	GH71(878-1054)+GH71(1113-1297)+GH71(1386-1571)
g2966.t1	GH72(19-264)
g8590.t1	GH74(82-215)
g1512.t1	GH75(54-231)
g11866.t1	GH75(86-232)
g7337.t1	GH76(235-548)
g341.t1	GH76(272-601)
g6433.t1	GH76(73-428)
g657.t1	GH76(74-337)
g6564.t1	GH76(79-425)
g9259.t1	GH78(366-896)
g9259.t2	GH78(366-896)
g4547.t1	GH78(69-628)
g11906.t1	GH78(69-628)
g4539.t1	GH78(69-631)
g12008.t1	GH79(117-439)
g644.t1	GH79(34-486)
g4150.t1	GH79(36-476)
g12009.t1	GH79(44-484)
g4151.t1	GH79(48-480)
g368.t1	GH79(69-470)
g368.t2	GH79(69-470)
g368.t3	GH79(69-470)
g5899.t1	GH79(72-420)
g1588.t1	GH79(80-490)
g3362.t1	GH79(81-474)
g7107.t1	GH79(81-474)
g1529.t1	GH79(81-477)
g3365.t1	GH79(86-483)
g7111.t1	GH79(86-486)
g7726.t1	GH81(51-477)
g14820.t1	GH81(51-703)
g11533.t1	GH88(57-385)
g14962.t1	GH88(62-246)+GH88(247-371)
g11348.t1	GH89(68-529)
g5321.t1	GH92(252-765)
g10703.t1	GH92(254-754)
g10730.t1	GH92(270-769)
g741.t1	GH92(282-800)
g958.t1	GH93(43-245)
g9816.t1	GH95(225-643)
g1948.t1	GT2(64-221)
g1399.t1	PL1_2(70-245)
g13157.t1	PL1_7(70-249)
g3506.t1	PL14_4(118-296)
g12903.t1	PL14_4(127-342)
g5091.t1	PL14_4(182-398)
g4973.t1	PL14_4(200-374)
g1166.t1	PL14_4(78-294)
g3235.t1	PL14_4(78-301)
g6944.t1	PL14_4(78-301)
g9671.t1	PL14_4(78-301)
g6697.t1	PL14_4(79-294)
g6697.t2	PL14_4(79-294)
g1431.t1	PL14_4(82-294)
g6488.t1	PL14_4(83-301)
g3943.t1	PL26(21-872)
g9340.t1	PL29(75-315)
g12710.t1	PL3_2(60-247)
g10968.t1	PL38(63-350)
g8679.t1	PL38(73-360)
g10948.t1	PL38(73-360)
g11442.t1	PL4_1(19-513)
g5918.t1	PL42(44-331)
g14513.t1	PL7(158-386)
g9640.t1	PL8_4(388-622)

## Sheet: Boletus edulis BED1
Species and number of CAZYmes in Boletus edulis BED1
gene_id	type
KAF8434370.1	AA1_1(44-344)
KAF8448747.1	AA1_1(51-351)
KAF8448737.1	AA1_1(56-357)
KAF8448736.1	AA1_1(59-358)
KAF8434787.1	AA1_2(40-396)
KAF8436036.1	AA1_2(40-396)
KAF8442202.1	AA14(19-285)
KAF8436810.1	AA14(23-282)
KAF8452229.1	AA5(250-781)
KAF8452232.1	AA5(482-1009)
KAF8428491.1	AA5_1(17-612)
KAF8417524.1	AA5_1(17-615)
KAF8431462.1	AA7(123-320)
KAF8430460.1	AA7(128-305)
KAF8433771.1	AA7(128-305)
KAF8435773.1	AA7(130-333)
KAF8433267.1	AA7(158-363)
KAF8431099.1	AA7(82-274)
KAF8436213.1	AA9(7-228)
KAF8447306.1	CE16(28-117)
KAF8447374.1	CE16(28-294)
KAF8447396.1	CE16(28-297)
KAF8436238.1	CE16(33-306)
KAF8452279.1	CE4(142-250)
KAF8450717.1	CE4(142-257)
KAF8449021.1	CE4(151-261)
KAF8447275.1	GH1(118-597)
KAF8440388.1	GH10(31-340)
KAF8440389.1	GH10(33-343)
KAF8452248.1	GH105(144-343)
KAF8435117.1	GH12(91-168)
KAF8443927.1	GH12(98-250)
KAF8447329.1	GH128(117-335)
KAF8451123.1	GH128(38-260)
KAF8436895.1	GH13_1(56-374)
KAF8439354.1	GH13_1(63-389)
KAF8447427.1	GH13_22(97-493)+GH13_22(1137-1597)
KAF8443015.1	GH15(41-208)+GH15(217-407)+CBM20(428-511)
KAF8438196.1	GH152(26-252)
KAF8446147.1	GH16_1(150-394)
KAF8432245.1	GH16_1(62-282)
KAF8432247.1	GH16_1(62-291)
KAF8432251.1	GH16_1(62-296)
KAF8445077.1	GH16_1(62-308)
KAF8434387.1	GH16_1(63-292)
KAF8442810.1	GH16_1(64-296)
KAF8452311.1	GH16_1(65-301)
KAF8442802.1	GH16_1(69-300)
KAF8448917.1	GH16_1(69-303)
KAF8448919.1	GH16_1(90-317)
KAF8437982.1	GH16_19(111-279)
KAF8415330.1	GH18(31-280)
KAF8427219.1	GH18(31-322)
KAF8444897.1	GH18(33-404)
KAF8444895.1	GH18(34-403)
KAF8443815.1	GH18(43-394)
KAF8444894.1	GH18(45-399)
KAF8434778.1	GH18(56-422)
KAF8443111.1	GH18(86-317)
KAF8429930.1	GH18(88-272)
KAF8441033.1	GH18(88-308)
KAF8435384.1	GH18(88-319)
KAF8440999.1	GH20(167-505)
KAF8441001.1	GH20(168-505)
KAF8441036.1	GH20(168-505)
KAF8437086.1	GH25(27-146)
KAF8449405.1	GH25(27-152)
KAF8433223.1	GH25(27-192)
KAF8437065.1	GH25(27-211)
KAF8437085.1	GH25(27-212)
KAF8449468.1	GH25(27-212)
KAF8435430.1	GH28(37-347)
KAF8427220.1	GH28(45-351)
KAF8440967.1	GH28(53-374)
KAF8441294.1	GH29(337-690)
KAF8427199.1	GH3(143-357)
KAF8432198.1	GH3(143-357)
KAF8428038.1	GH3(183-385)
KAF8452797.1	GH3(68-318)
KAF8414999.1	GH31(296-835)
KAF8435139.1	GH31(346-804)
KAF8430970.1	GH37(87-539)
KAF8448833.1	GH5_15(76-242)
KAF8447969.1	GH5_30(46-485)
KAF8434770.1	GH5_5(19-221)
KAF8434494.1	GH5_5(26-195)
KAF8434502.1	GH5_5(26-311)
KAF8440320.1	GH5_7(60-341)
KAF8440318.1	GH5_7(60-342)
KAF8440316.1	GH5_7(60-343)
KAF8445642.1	GH5_9(81-388)
KAF8439368.1	GH55(37-775)
KAF8446401.1	GH55(38-779)
KAF8448061.1	GH63(592-798)
KAF8446364.1	GH72(20-343)
KAF8428843.1	GH79(39-444)
KAF8440507.1	GH79(54-497)
KAF8450355.1	GH9(48-497)
KAF8428481.1	GT20(184-637)
KAF8439720.1	GT20(184-637)
KAF8438182.1	GT24(1336-1575)
KAF8437533.1	PL14(85-288)

## Sheet: Cordyceps militaris CM01
Species and number of CAZYmes in Cordyceps militaris CM01
gene_id	type
XP_006667141.1	AA1(47-590)
XP_006670340.1	AA1_2(41-376)
XP_006670176.1	AA1_3(44-375)+AA1(311-539)
XP_006668704.1	AA1_3(48-356)
XP_006668451.1	AA11(18-215)
XP_006667385.1	AA11(21-220)
XP_006673865.1	AA11(40-212)
XP_006674087.1	AA12(29-425)
XP_006667129.1	AA2(121-226)
XP_006670333.1	AA3_2(28-645)
XP_006667157.1	AA3_2(40-616)
XP_006671611.1	AA3_2(52-622)
XP_006668475.1	AA4(66-300)
XP_006673971.1	AA7(123-315)
XP_006673079.1	AA7(123-577)
XP_006667662.1	AA7(124-575)
XP_006673215.1	AA7(131-558)
XP_006672188.1	AA7(48-486)
XP_006673662.1	AA7(54-251)
XP_006671058.1	AA7(55-487)
XP_006666302.1	AA8(51-197)
XP_006667336.1	CE1(50-188)
XP_006673031.1	CE3(46-247)
XP_006673297.1	CE4(65-197)
XP_006665871.1	CE5(24-216)
XP_006666794.1	CE5(32-222)
XP_006671476.1	CE5(83-249)
XP_006665646.1	GH125(85-520)
XP_006669966.1	GH128(136-348)
XP_006670576.1	GH132(54-316)
XP_006668693.1	GH135(20-279)
XP_006673180.1	GH136(20-477)
XP_006668393.1	GH142(30-505)+CBM13(680-815)
XP_006668698.1	GH16_1(68-321)
XP_006673931.1	GH16_1(84-317)
XP_006670200.1	GH16_18(66-215)
XP_006667551.1	GH16_18(66-222)
XP_006669217.1	GH16_18(67-221)
XP_006670334.1	GH16_18(68-225)
XP_006667326.1	GH16_18(74-220)
XP_006673243.1	GH16_19(97-266)
XP_006671826.1	GH16_22(81-288)
XP_006668033.1	GH16_22(88-316)
XP_006670976.1	GH16_23(96-283)
XP_006668082.1	GH16_3(32-281)
XP_006671317.1	GH16_3(42-301)
XP_006670501.1	GH162(27-517)
XP_006669333.1	GH17(99-295)
XP_006673432.1	GH18(121-470)
XP_006674041.1	GH18(158-496)
XP_006668866.1	GH18(169-516)
XP_006670895.1	GH18(30-280)
XP_006674324.1	GH18(31-267)
XP_006674376.1	GH18(342-691)
XP_006671275.1	GH18(38-369)
XP_006668493.1	GH18(38-373)
XP_006672659.1	GH18(42-260)
XP_006670951.1	GH18(42-300)
XP_006673222.1	GH18(50-285)
XP_006670325.1	GH18(518-825)+CBM66(1187-1347)
XP_006670132.1	GH2(106-700)
XP_006670166.1	GH2(61-476)
XP_006674193.1	GH20(184-559)
XP_006674437.1	GH20(185-530)
XP_006673468.1	GH25(26-209)
XP_006673409.1	GH27(142-399)
XP_006674583.1	GH29(164-520)
XP_006669938.1	GH3(78-291)
XP_006665779.1	GH3(97-339)
XP_006673113.1	GH3(99-310)
XP_006671943.1	GH31(249-805)
XP_006665671.1	GH32(60-376)
XP_006673408.1	GH35(36-357)
XP_006674271.1	GH36(98-711)
XP_006665310.1	GH47(35-577)
XP_006673932.1	GH47(39-514)
XP_006669762.1	GH5_27(55-386)
XP_006674380.1	GH5_5(23-315)
XP_006670947.1	GH54(25-333)+CBM42(351-490)
XP_006673431.1	GH55(195-950)
XP_006666896.1	GH55(30-725)
XP_006667971.1	GH55(31-773)
XP_006669637.1	GH72(18-298)
XP_006669918.1	GH72(18-332)
XP_006670326.1	GH72(25-328)
XP_006669855.1	GH75(12-253)
XP_006667185.1	GH76(25-413)
XP_006669451.1	GH76(28-402)
XP_006668427.1	GH76(29-404)
XP_006673765.1	GH76(32-393)
XP_006668240.1	GH76(39-404)
XP_006672799.1	GH76(88-488)
XP_006673886.1	GH79(34-504)
XP_006667891.1	GH84(195-505)
XP_006669301.1	GH89(47-729)
XP_006667416.1	GH89(67-726)
XP_006667303.1	GH92(263-771)
XP_006666636.1	GH92(264-783)
XP_006666399.1	GT24(1167-1414)
XP_006666957.1	GT32(88-155)
XP_006666689.1	GT90(348-620)
XP_006668743.1	PL35(369-546)
XP_006665934.1	PL7_4(25-233)
XP_006666908.1	PL8_4(323-565)

## Sheet: Cyclocybe aegerita AAE3
Species and number of CAZYmes in Cyclocybe aegerita AAE3
gene_id	type
CAA7260495.1	AA1_1(33-336)
CAA7260498.1	AA1_1(33-336)
CAA7264093.1	AA1_1(33-336)
CAA7264101.1	AA1_1(33-336)
CAA7264102.1	AA1_1(34-337)
CAA7263068.1	AA1_1(35-338)
CAA7264110.1	AA1_1(35-338)
CAA7264095.1	AA1_1(37-340)
CAA7270551.1	AA1_1(38-157)
CAA7270037.1	AA1_1(38-349)
CAA7261127.1	AA1_1(40-340)
CAA7269328.1	AA1_2(41-401)
CAA7263001.1	AA12(33-436)
CAA7267535.1	AA14(19-284)
CAA7260299.1	AA14(25-301)
CAA7264026.1	AA2(44-298)
CAA7266106.1	AA2(44-298)
CAA7270590.1	AA3_2(32-605)
CAA7257392.1	AA3_2(33-582)
CAA7264298.1	AA3_2(36-613)
CAA7257390.1	AA3_2(38-595)
CAA7268219.1	AA3_2(38-646)
CAA7263638.1	AA3_2(40-607)
CAA7270742.1	AA3_2(42-603)
CAA7269323.1	AA3_2(44-574)
CAA7268208.1	AA3_2(63-670)
CAA7269948.1	AA3_2(63-670)
CAA7271300.1	AA5_1(22-559)
CAA7259422.1	AA5_1(22-621)
CAA7259421.1	AA5_1(24-622)
CAA7261864.1	AA5_1(38-592)
CAA7259413.1	AA7(133-546)
CAA7268872.1	AA7(134-576)
CAA7268634.1	AA7(135-561)
CAA7271039.1	AA7(136-563)
CAA7265841.1	AA7(147-575)
CAA7263467.1	AA7(46-492)
CAA7263466.1	AA7(51-274)
CAA7268760.1	AA7(60-286)
CAA7261278.1	AA7(70-270)
CAA7271051.1	AA7(72-245)
CAA7261881.1	AA7(73-356)
CAA7262555.1	AA8(23-201)+AA3_1(217-764)
CAA7262734.1	AA8(25-205)+AA12(237-633)
CAA7262731.1	AA8(26-206)+AA12(238-635)
CAA7261272.1	AA9(5-214)
CAA7259334.1	AA9(5-222)
CAA7263966.1	AA9(6-202)
CAA7267186.1	AA9(6-212)
CAA7269966.1	AA9(6-213)
CAA7261477.1	AA9(6-225)
CAA7263650.1	AA9(7-221)
CAA7268599.1	AA9(7-229)
CAA7263648.1	AA9(8-224)
CAA7269442.1	AA9(8-224)
CAA7261476.1	AA9(8-225)
CAA7266770.1	AA9(9-199)
CAA7263969.1	AA9(9-201)
CAA7261478.1	AA9(9-227)
CAA7263309.1	AA9(9-230)
CAA7267720.1	CBM1(24-51)+GH10(90-382)
CAA7270052.1	CBM1(25-52)+CE15(115-438)
CAA7265363.1	CBM1(25-52)+GH10(104-407)
CAA7268904.1	CBM13(173-265)
CAA7268902.1	CBM13(177-305)
CAA7262364.1	CBM13(188-309)
CAA7268896.1	CBM13(190-319)
CAA7268898.1	CBM13(193-315)
CAA7267518.1	CBM13(37-159)
CAA7263867.1	CBM13(41-162)
CAA7265144.1	CE1(107-318)
CAA7260746.1	CE1(37-237)
CAA7262811.1	CE12(21-232)
CAA7267025.1	CE12(35-228)
CAA7260574.1	CE15(49-251)
CAA7262671.1	CE16(36-300)
CAA7271332.1	CE16(53-325)
CAA7263438.1	CE16(65-321)
CAA7260315.1	CE16(92-349)
CAA7264451.1	CE4(135-255)
CAA7258751.1	CE4(200-309)
CAA7269487.1	CE4(31-147)
CAA7269509.1	CE4(36-155)
CAA7260904.1	CE4(37-154)
CAA7269500.1	CE4(40-163)
CAA7265485.1	CE8(36-313)
CAA7269596.1	GH10(166-354)
CAA7265361.1	GH10(172-351)
CAA7269601.1	GH10(177-369)
CAA7265360.1	GH10(188-364)
CAA7269595.1	GH10(29-334)
CAA7269804.1	GH10(45-325)
CAA7263839.1	GH105(141-349)
CAA7262311.1	GH105(71-349)
CAA7262063.1	GH115(34-674)
CAA7260891.1	GH12(108-257)
CAA7269913.1	GH127(314-538)
CAA7259519.1	GH128(139-356)
CAA7268179.1	GH128(171-387)
CAA7265847.1	GH128(45-257)
CAA7261406.1	GH128(48-255)
CAA7260655.1	GH128(59-281)
CAA7270175.1	GH13_1(60-365)
CAA7271667.1	GH13_22(99-499)+GH13_22(1145-1611)
CAA7271330.1	GH131(21-252)
CAA7261556.1	GH131(29-308)
CAA7262982.1	GH15(46-448)+CBM20(479-563)
CAA7266147.1	GH152(25-255)
CAA7265334.1	GH16_1(184-394)
CAA7267198.1	GH16_1(66-294)
CAA7260642.1	GH16_23(87-282)
CAA7267673.1	GH18(207-548)
CAA7261940.1	GH18(208-545)
CAA7258783.1	GH18(26-273)
CAA7265567.1	GH18(33-339)
CAA7262557.1	GH18(62-414)
CAA7268345.1	GH18(69-435)
CAA7268343.1	GH18(70-324)
CAA7266061.1	GH24(108-249)
CAA7266062.1	GH24(113-252)
CAA7260623.1	GH24(177-314)
CAA7268256.1	GH27(128-383)
CAA7262876.1	GH27(136-379)
CAA7265052.1	GH28(49-338)
CAA7260520.1	GH28(54-385)
CAA7262631.1	GH28(76-353)
CAA7266631.1	GH3(134-339)
CAA7270033.1	GH3(145-346)
CAA7262715.1	GH3(156-357)
CAA7264065.1	GH3(192-394)
CAA7265331.1	GH30_7(20-453)
CAA7261038.1	GH31(257-770)
CAA7260493.1	GH31(365-819)
CAA7265162.1	GH35(42-375)
CAA7259499.1	GH35(54-377)
CAA7261546.1	GH37(87-530)
CAA7261215.1	GH43_23(86-286)
CAA7259984.1	GH43_24(43-281)
CAA7260619.1	GH43_5(34-311)
CAA7257417.1	GH5_11(32-369)
CAA7260938.1	GH5_12(753-1221)
CAA7267109.1	GH5_5(99-377)
CAA7263174.1	GH5_7(124-403)
CAA7266518.1	GH5_7(60-372)
CAA7264786.1	GH5_9(85-393)
CAA7268506.1	GH51(197-643)
CAA7268528.1	GH51(205-647)
CAA7267295.1	GH53(23-345)
CAA7270475.1	GH55(40-637)
CAA7271586.1	GH6(110-406)
CAA7266323.1	GH6(52-356)
CAA7267310.1	GH6(65-338)
CAA7268624.1	GH62(81-364)
CAA7271265.1	GH7(116-375)
CAA7263710.1	GH7(20-453)
CAA7262333.1	GH7(21-313)
CAA7270043.1	GH7(21-455)
CAA7270082.1	GH7(22-455)
CAA7270084.1	GH7(40-473)
CAA7270083.1	GH7(94-433)
CAA7261978.1	GH71(65-428)
CAA7259990.1	GH72(23-341)
CAA7266614.1	GH74(79-188)
CAA7261993.1	GH79(106-524)
CAA7262798.1	GH79(112-499)
CAA7261992.1	GH79(147-557)
CAA7260045.1	GH79(42-510)
CAA7267123.1	GH79(44-347)
CAA7262323.1	GH79(89-520)
CAA7265376.1	GH88(66-389)
CAA7259909.1	GH9(47-499)
CAA7261861.1	GH92(275-740)
CAA7267312.1	GT25(53-302)
CAA7266325.1	GT25(53-319)
CAA7269160.1	PL1_7(73-252)
CAA7260917.1	PL14_4(148-369)
CAA7263146.1	PL14_5(97-306)
CAA7265558.1	PL3_2(35-225)
CAA7263300.1	PL38(69-363)
CAA7261388.1	PL4_1(16-455)
CAA7262872.1	PL42(45-329)
CAA7266469.1	PL8(386-630)
CAA7266470.1	PL8_4(463-702)
CAA7270088.1	PL9_3(20-381)

## Sheet: Grifola frondosa 9006-11
Species and number of CAZYmes in Grifola frondosa 9006-11
gene_id	type
jgi|Grifr1|12971|LAC_1-1	AA1_1(33-334)
jgi|Grifr1|12075|LCC4_2-1	AA1_1(36-236)
jgi|Grifr1|3566|LCC2_3-1	AA1_1(36-240)
jgi|Grifr1|2584|fio1-1	AA1_2(40-384)
jgi|Grifr1|14276|TUBB2-1	AA14(19-281)
jgi|Grifr1|3841|CCP1-1	AA2(109-366)
jgi|Grifr1|10651|vpl2_3-1	AA2(38-139)+AA2(155-267)
jgi|Grifr1|10666|vpl2_2-1	AA2(40-295)
jgi|Grifr1|6612|vpl1_4-1	AA2(40-298)
jgi|Grifr1|6613|vpl2_0-1	AA2(40-298)
jgi|Grifr1|19|vpl2_4-1	AA2(40-300)
jgi|Grifr1|6614|vpl1_0-1	AA2(40-300)
jgi|Grifr1|12887|vpl2_1-1	AA2(40-301)
jgi|Grifr1|5247|mnp3_4-1	AA2(45-156)+AA2(199-284)
jgi|Grifr1|11245|mnp3_0-1	AA2(45-292)
jgi|Grifr1|4520|mnp3_5-1	AA2(45-304)
jgi|Grifr1|9129|mnp3_2-1	AA2(45-305)
jgi|Grifr1|13039|pdh1_5-1	AA3(46-493)
jgi|Grifr1|6629|SDH_0-1	AA3_2(122-568)
jgi|Grifr1|2452|pdh1_0-1	AA3_2(32-515)
jgi|Grifr1|11673|betA_1-1	AA3_2(44-373)
jgi|Grifr1|13917|transcript:OBZ73298	AA5(490-966)
jgi|Grifr1|9255|GAOA_0-1	AA5_1(21-590)
jgi|Grifr1|9251|GAOA_2-1	AA5_1(23-621)
jgi|Grifr1|6482|sol5-1	AA7(77-258)
jgi|Grifr1|5377|CDH-1_1-1	AA8(25-203)
jgi|Grifr1|3352|eglD_5-1	AA9(128-287)
jgi|Grifr1|7501|Cel61a-1	AA9(13-219)
jgi|Grifr1|8056|eglD_2-1	AA9(6-240)
jgi|Grifr1|8198|eglD_0-1	AA9(7-190)
jgi|Grifr1|8186|transcript:OBZ67829	AA9(7-87)
jgi|Grifr1|7668|transcript:OBZ68120	AA9(8-212)
jgi|Grifr1|1615|cel1_0-1	AA9(8-228)
jgi|Grifr1|13628|cel1_1-1	AA9(9-226)
jgi|Grifr1|7640|transcript:OBZ68228	AA9(9-237)
jgi|Grifr1|7497|XYLD-1	CBM1(23-50)
jgi|Grifr1|93|cip2_1-1	CE15(40-358)
jgi|Grifr1|7477|transcript:OBZ76599	CE4(139-249)
jgi|Grifr1|7476|transcript:OBZ76598	CE4(156-267)
jgi|Grifr1|12931|CDA_1-1	CE4(215-332)
jgi|Grifr1|3143|PME39-1	CE8(93-300)
jgi|Grifr1|9263|xynA_1-1	GH10(40-347)
jgi|Grifr1|3467|cel12A-1	GH12(90-241)
jgi|Grifr1|1697|transcript:OBZ77693	GH128(81-228)
jgi|Grifr1|11031|amy1-1	GH13_1(55-358)
jgi|Grifr1|9828|LKA1-1	GH13_1(58-361)
jgi|Grifr1|3372|transcript:OBZ71411	GH131(23-253)
jgi|Grifr1|5786|glaA-1	GH15(76-465)+CBM20(498-582)
jgi|Grifr1|6570|TL1-1	GH152(32-292)+GH152(322-455)+GH152(544-718)+GH152(833-1045)
jgi|Grifr1|308|transcript:OBZ78987	GH16_1(163-406)
jgi|Grifr1|11527|transcript:OBZ74680	GH16_1(51-259)
jgi|Grifr1|14002|transcript:OBZ73124	GH16_1(62-294)
jgi|Grifr1|11663|transcript:OBZ74401	GH16_1(81-229)
jgi|Grifr1|12873|transcript:OBZ74173	GH16_1(85-217)
jgi|Grifr1|5686|KRE6_1-1	GH16_2(401-729)
jgi|Grifr1|1837|BGBP_0-1	GH16_4(537-870)
jgi|Grifr1|10521|CHI2_1-1	GH18(35-307)
jgi|Grifr1|2204|chiB1-1	GH18(60-329)
jgi|Grifr1|2627|chiA1_0-1	GH18(71-400)
jgi|Grifr1|11459|chi3_0-1	GH18(77-264)
jgi|Grifr1|12457|chi3_1-1	GH18(80-282)
jgi|Grifr1|3094|HEXO2_1-1	GH20(260-422)
jgi|Grifr1|8356|LYS-1	GH25(31-215)
jgi|Grifr1|582|mel1-1	GH27(127-394)+GH27(622-861)
jgi|Grifr1|4742|pgaX_0-1	GH28(60-391)
jgi|Grifr1|11664|rhgA-1	GH28(889-1206)
jgi|Grifr1|13397|alfA-1	GH29(334-680)
jgi|Grifr1|3239|neg-1-1	GH30_3(57-410)
jgi|Grifr1|3079|TREH-1	GH37(64-253)+GH37(254-478)
jgi|Grifr1|13809|GUNK-1	GH45(25-223)
jgi|Grifr1|12774|exgB-1	GH5_15(77-238)
jgi|Grifr1|2500|egl2-1	GH5_5(137-431)
jgi|Grifr1|779|lsg1-1	GH5_5(82-319)
jgi|Grifr1|7785|manF-1	GH5_7(128-407)
jgi|Grifr1|934|manA-1	GH5_7(66-376)
jgi|Grifr1|14308|XOG1_0-1	GH5_9(104-412)
jgi|Grifr1|5344|cel3-1	GH6(115-410)
jgi|Grifr1|9577|CBH1_2-1	GH7(20-264)
jgi|Grifr1|11330|CBH1_0-1	GH7(20-451)
jgi|Grifr1|473|gel4-1	GH72(23-245)
jgi|Grifr1|735|cel74a-1	GH74(78-190)
jgi|Grifr1|11523|transcript:OBZ74678	GH79(122-501)
jgi|Grifr1|7207|celD-1	GH9(52-520)
jgi|Grifr1|11320|transcript:OBZ74826	GH92(228-721)
jgi|Grifr1|12113|transcript:OBZ65460	GH92(269-759)
jgi|Grifr1|3731|transcript:OBZ71008	GH92(300-835)
jgi|Grifr1|1850|afcA-1	GH95(32-806)
jgi|Grifr1|11233|transcript:OBZ75031	GT20(165-619)
jgi|Grifr1|10211|sed3_2-1	GT8(646-862)
jgi|Grifr1|7586|transcript:OBZ68124	PL14_5(94-303)
jgi|Grifr1|6810|transcript:OBZ76953	PL38(71-357)
jgi|Grifr1|771|cslA_1-1	PL8_4(454-697)

## Sheet: Hericium alpestre NPCB A08
Species and number of CAZYmes in Hericium alpestre NPCB A08
gene_id	type
g3972.t1	AA1(37-524)
g11135.t1	AA1_1(36-339)
g4032.t1	AA1_1(37-335)
g4121.t1	AA1_1(37-343)
g7521.t1	AA1_2(43-402)
g345.t1	AA14(20-282)
g340.t1	AA14(22-283)
g660.t1	AA2(40-300)
g6947.t1	AA2(42-298)
g6954.t1	AA2(42-299)
g6955.t1	AA2(42-301)
g1840.t1	AA3_2(32-585)
g9577.t1	AA3_2(33-573)
g3081.t1	AA3_2(35-595)
g6599.t1	AA3_2(37-587)
g6599.t2	AA3_2(37-587)
g10768.t1	AA3_2(37-597)
g9384.t1	AA3_2(37-600)
g397.t1	AA3_2(98-469)
g9862.t1	AA5_1(21-618)
g11267.t1	AA5_1(216-768)
g2432.t1	AA7(121-343)
g876.t1	AA7(121-366)
g3291.t1	AA7(62-274)
g2724.t1	AA9(5-222)
g3159.t1	AA9(6-216)
g10944.t1	AA9(7-220)
g3087.t1	AA9(8-138)
g3162.t1	AA9(8-218)
g8480.t1	AA9(8-225)
g8479.t1	AA9(8-229)
g10092.t1	AA9(9-141)
g2353.t1	CBM1(24-51)+GH10(85-382)
g4373.t1	CBM21(318-419)
g5336.t1	CE1(37-179)
g1980.t1	CE15(109-436)
g10053.t1	CE16(29-299)
g9877.t1	CE16(34-309)
g9896.t1	CE16(36-306)
g9899.t1	CE16(39-309)
g9897.t1	CE16(39-309)
g9898.t1	CE16(40-309)
g2059.t1	CE4(143-254)
g10381.t1	CE4(149-264)
g6153.t1	CE4(208-321)
g8630.t1
g2354.t1	GH10(93-401)
g10832.t1	GH105(142-383)
g2161.t1	GH105(144-344)
g10828.t1	GH105(162-384)
g3556.t1	GH115(36-678)
g4837.t1	GH115(39-1020)
g679.t1	GH12(90-241)
g9732.t1	GH12(98-253)
g6321.t1	GH127(311-535)
g10685.t1	GH128(142-360)
g9236.t1	GH13_1(55-357)
g8256.t1	GH13_1(57-364)
g4713.t1	GH13_22(99-482)+GH13_22(1128-1594)
g8108.t1	GH131(23-256)
g12299.t1	GH15(44-430)+CBM20(431-506)
g8504.t1	GH15(65-406)+CBM20(437-522)
g3756.t1	GH152(27-257)
g6387.t1	GH16_1(147-390)
g2158.t1	GH16_1(62-294)
g8536.t1	GH16_1(62-294)
g11954.t1	GH16_1(87-321)
g8673.t1	GH16_1(91-275)
g3917.t1	GH16_10(128-228)
g9188.t1	GH16_19(112-280)
g12553.t1	GH16_19(91-245)
g5692.t1	GH16_2(184-534)
g1367.t1	GH18(29-397)
g4680.t1	GH18(32-324)
g6178.t1	GH18(34-325)
g2285.t1	GH18(36-315)
g9951.t1	GH18(62-410)
g12160.t1	GH18(76-305)
g8755.t1	GH20(172-510)
g3335.t1	GH28(43-340)
g702.t1	GH28(58-335)
g1865.t1	GH28(73-422)
g9024.t1	GH3(70-320)
g9382.t1	GH3(90-303)
g4256.t1	GH31(273-789)
g616.t1	GH31(323-752)
g8773.t1	GH37(95-663)
g5713.t1	GH43_14(15-249)+CBM91(288-506)
g2032.t1	GH45(23-223)
g2030.t1	GH45(25-225)
g9574.t1	GH47(46-495)
g4671.t1	GH5_30(48-277)
g5722.t1	GH5_5(83-365)
g7459.t1	GH5_5(86-379)
g2453.t1	GH5_5(93-373)
g872.t1	GH5_5(93-373)
g5313.t1	GH5_7(130-414)
g832.t1	GH5_9(115-418)
g5452.t1	GH5_9(94-403)
g7637.t1	GH51(189-526)
g7159.t1	GH55(122-674)
g11396.t1	GH6(121-411)
g8303.t1	GH71(103-529)
g9880.t1	GH71(60-385)
g6251.t1	GH72(20-336)
g10983.t1	GH75(44-235)
g10009.t1	GH75(96-243)
g12159.t1	GH76(21-359)
g2409.t2	GH79(41-509)
g2409.t1	GH79(41-510)
g901.t1	GH79(41-512)
g2463.t1	GH79(43-487)
g10331.t1	GH79(44-317)
g512.t1	GH81(55-669)
g4396.t1	GH88(70-326)
g10558.t1	GH9(50-501)
g11101.t1	GH92(269-752)
g11106.t1	GH92(276-760)
g1015.t1	GH92(284-786)
g878.t1	GH92(291-699)
g4566.t1	GH95(20-780)
g6249.t1	GH95(34-600)
g5917.t1	GT1(964-1339)
g4691.t1	GT15(603-873)
g3895.t1	GT20(176-623)
g4244.t1	PL14_4(152-369)
g6884.t1	PL14_5(94-311)
g3519.t1	PL38(69-358)
g1852.t1	PL42(42-381)

[truncated: 14 more sheets: Hericium coralloides FP-101451, Hericium erinaceus CS_4, Lactarius deliciosus EDB83, Lentinula edodes Lenedo1, Lyophyllum_decastes_LRG-d1-5, Morchella_snyderi_CBS_144464, Oudemansiella_raphanipes_CGG-A-, Paxillus involutus ATCC 200175, Pleurotus ostreatus PC9, Pleurotus_giganteus_zhudugu2, Sparassis crispa SCP_1.1, Stropharia_rugosoannulata_A15, Tremella mesenterica Fries, Tuber melanosporum Mel28]
